# Supplementary material for: 1α,11α,15β-Triacet­oxy-7β-hydroxy-7α,20-ep­oxy-ent-kaur-16-en-6-one
Source: Acta Crystallogr Sect E Struct Rep Online. 2009 Oct 17;65(Pt 11):o2770. doi: 10.1107/S1600536809041828 (PMC2971301; doi:10.1107/S1600536809041828)
Supplement: Supplementary file 2 [file e-65-o2770-Isup2.hkl]

# 
# h,k,l, Fc-squared, Fo-squared, sigma(Fo-squared) and status flag 
# 
data_I
_shelx_title ' BO351 in P2(1)2(1)2(1)' 
_shelx_refln_list_code          4 
_shelx_F_calc_maximum      215.87 
_exptl_crystal_F_000      1048.00 
_reflns_d_resolution_high  0.7701 
 
loop_ 
 _symmetry_equiv_pos_as_xyz 
 'x, y, z' 
 '-x+1/2, -y, z+1/2' 
 '-x, y+1/2, -z+1/2' 
 'x+1/2, -y+1/2, -z' 
 
_cell_length_a    11.3317 
_cell_length_b    11.5061 
_cell_length_c    19.0663 
_cell_angle_alpha  90.000 
_cell_angle_beta   90.000 
_cell_angle_gamma  90.000 
 
_shelx_F_squared_multiplier     1.000 
 
loop_ 
 _refln_index_h 
 _refln_index_k 
 _refln_index_l 
 _refln_F_squared_calc 
 _refln_F_squared_meas 
 _refln_F_squared_sigma 
 _refln_observed_status 
   2   0   0        7.44        7.04      0.79 o 
   4   0   0     6584.35     6939.74     29.85 o 
   6   0   0     4902.28     4956.00     35.40 o 
   8   0   0     1578.08     1611.24     24.98 o 
  10   0   0        0.07        1.64      1.76 o 
  12   0   0       83.01       70.73     20.51 o 
   2   1   0     3387.05     3080.69     13.86 o 
   3   1   0     2217.42     2187.73     11.50 o 
   4   1   0      745.70      706.56      6.21 o 
   5   1   0     2360.31     2395.01     10.15 o 
   6   1   0       94.71      104.01      3.24 o 
   7   1   0       30.16       35.74      2.37 o 
   8   1   0      152.94      163.70      4.14 o 
   9   1   0     1679.98     1664.26     25.60 o 
  10   1   0     2385.52     2404.16     52.76 o 
  11   1   0       13.79        7.69      4.53 o 
  12   1   0      256.64      232.55     31.02 o 
   0   2   0      517.72      459.92      6.90 o 
   1   2   0    10006.66     9902.26     50.38 o 
   2   2   0     6896.70     6914.49     39.23 o 
   3   2   0        6.96        2.76      0.57 o 
   4   2   0     1804.88     1910.62     10.45 o 
   5   2   0       41.71       53.21      3.22 o 
   6   2   0      255.26      273.16      4.81 o 
   7   2   0       81.24       84.88      5.79 o 
   8   2   0      582.69      535.57      7.68 o 
   9   2   0      131.53      122.97      6.25 o 
  10   2   0      514.46      499.91      8.31 o 
  11   2   0      192.10      176.26     16.01 o 
  12   2   0        4.57       11.73      5.28 o 
  13   2   0       20.91       12.66      7.75 o 
   1   3   0       27.92       27.84      2.54 o 
   2   3   0       99.92       87.52      3.09 o 
   3   3   0     3560.19     3815.00     23.18 o 
   4   3   0      201.14      191.80      2.89 o 
   5   3   0      769.59      756.75      8.89 o 
   6   3   0     2250.78     2440.61     18.78 o 
   7   3   0      779.85      856.06      9.99 o 
   8   3   0     1270.20     1303.92     40.24 o 
   9   3   0      285.63      290.32      5.74 o 
  10   3   0      845.96      824.95     24.32 o 
  11   3   0      240.27      229.73     12.17 o 
  12   3   0       88.09       76.71     16.54 o 
  13   3   0        0.39       10.04      7.19 o 
   0   4   0    46600.45    46027.45    549.42 o 
   1   4   0     3803.04     4060.12     28.94 o 
   2   4   0     2075.75     2189.76     14.81 o 
   3   4   0       72.05      116.78      3.16 o 
   4   4   0       53.16       70.47      3.46 o 
   5   4   0       76.03      108.61      5.43 o 
   6   4   0      603.75      545.94     16.56 o 
   7   4   0      251.62      265.58     25.27 o 
   8   4   0      445.04      441.04     33.05 o 
   9   4   0       80.23       67.60     13.47 o 
  10   4   0      619.48      589.92     14.73 o 
  11   4   0       75.94       79.60     13.90 o 
  12   4   0       41.58       59.28     17.61 o 
  13   4   0       55.94       61.20     17.10 o 
  14   4   0      748.74      789.34     24.20 o 
   1   5   0     3339.25     3477.62     17.80 o 
   2   5   0     3732.89     3796.01     32.84 o 
   3   5   0     1582.73     1522.78     12.56 o 
   4   5   0      102.22       88.42      2.93 o 
   5   5   0     1277.03     1222.77     11.64 o 
   6   5   0      501.04      494.45      8.99 o 
   7   5   0      176.67      186.55     11.26 o 
   8   5   0      807.53      840.38     25.48 o 
   9   5   0      108.66      121.54     20.31 o 
  10   5   0      123.76      108.96     14.55 o 
  11   5   0        8.43       11.35      4.39 o 
  12   5   0       25.41       24.13      6.24 o 
  13   5   0      201.09      171.35     36.02 o 
   0   6   0     3186.26     3293.94     51.52 o 
   1   6   0       21.10       29.93      3.23 o 
   2   6   0       21.15       15.41      2.13 o 
   3   6   0      743.61      687.60      6.89 o 
   4   6   0       11.63       16.64      1.68 o 
   5   6   0      290.44      293.89      4.64 o 
   6   6   0       32.62       38.94      4.86 o 
   7   6   0      118.04      136.64      8.21 o 
   8   6   0      686.94      743.93     23.73 o 
   9   6   0       17.89       18.82      5.19 o 
  10   6   0       65.36       47.29      8.92 o 
  11   6   0        0.95        3.28      2.63 o 
  12   6   0       62.18       63.73     15.16 o 
  13   6   0      181.21      179.48     48.68 o 
   1   7   0      190.90      145.62      6.39 o 
   2   7   0       20.55       22.47      2.62 o 
   3   7   0      574.89      536.61      7.38 o 
   4   7   0       37.50       30.42      3.35 o 
   5   7   0        0.74        2.49      1.51 o 
   6   7   0      316.84      309.53      9.06 o 
   7   7   0      144.29      156.35     21.87 o 
   8   7   0        0.92        2.46      4.06 o 
   9   7   0      195.06      235.62     20.97 o 
  10   7   0      115.63      126.37     16.59 o 
  11   7   0        7.88       23.27      7.03 o 
  12   7   0       10.71        8.80      4.83 o 
  13   7   0      358.70      388.11     29.76 o 
   0   8   0     6957.33     7241.96     81.84 o 
   1   8   0        7.19       10.28      2.47 o 
   2   8   0     1050.23     1151.15     16.90 o 
   3   8   0      354.85      339.80      9.56 o 
   4   8   0       88.25       86.23      6.20 o 
   5   8   0        0.47        5.11      2.03 o 
   6   8   0      444.37      441.64     12.30 o 
   7   8   0        4.58        4.07      2.47 o 
   8   8   0       25.46       27.92      6.08 o 
   9   8   0       25.92       40.77      8.83 o 
  10   8   0       14.02       16.57      4.98 o 
  11   8   0      255.19      283.92     16.02 o 
  12   8   0      344.65      404.19     13.36 o 
   1   9   0       82.30       80.11      7.45 o 
   2   9   0       13.68       22.98      3.07 o 
   3   9   0      189.25      183.23      8.47 o 
   4   9   0      475.55      461.76     10.15 o 
   5   9   0       13.71       14.02      2.41 o 
   6   9   0        2.11        6.14      2.92 o 
   7   9   0      536.14      561.61     16.29 o 
   8   9   0      307.44      332.02     22.94 o 
   9   9   0      236.92      258.23     32.31 o 
  10   9   0       51.89       63.41     15.08 o 
  11   9   0      188.61      226.40     34.03 o 
   0  10   0      484.92      491.49     12.96 o 
   1  10   0       40.77       42.48      6.20 o 
   2  10   0      133.61      140.52     13.40 o 
   3  10   0      118.06      113.23      6.04 o 
   4  10   0      155.05      150.42      9.92 o 
   5  10   0       12.25       12.70      3.50 o 
   6  10   0        8.96       13.90      3.67 o 
   7  10   0        0.02       12.36      4.09 o 
   8  10   0      346.20      410.35     24.13 o 
   9  10   0       90.15       78.76     15.44 o 
  10  10   0       99.38       99.59     22.08 o 
   1  11   0        1.16        7.98      2.19 o 
   2  11   0      123.17      139.78      7.45 o 
   3  11   0      108.43      100.27     12.07 o 
   4  11   0      329.24      334.44      8.65 o 
   5  11   0       13.27       12.39      5.90 o 
   6  11   0       56.73       53.69      8.01 o 
   7  11   0      186.94      205.16     33.36 o 
   8  11   0      365.15      427.74     20.04 o 
   9  11   0       52.64       52.99     11.96 o 
   0  12   0        8.58        6.35      4.89 o 
   1  12   0      599.68      625.38     11.62 o 
   2  12   0      744.15      786.14     14.07 o 
   3  12   0        7.14        7.56      2.19 o 
   4  12   0       59.48       68.78     10.39 o 
   5  12   0        0.49        5.31      3.06 o 
   6  12   0      162.56      202.23     29.54 o 
   7  12   0      254.71      243.06     34.00 o 
   8  12   0       26.49       23.45     11.45 o 
   1  13   0        3.21        5.06      2.47 o 
   2  13   0        9.33       10.85      2.54 o 
   3  13   0       94.18       87.26     15.72 o 
   4  13   0        0.44        3.46      2.94 o 
   5  13   0        0.73        3.87      2.37 o 
   6  13   0      123.60      114.66     24.75 o 
   7  13   0       51.98       47.30     14.11 o 
   0  14   0        2.82        7.29      4.20 o 
   1  14   0        0.80        6.19      2.44 o 
   2  14   0      130.03      112.71     18.13 o 
   3  14   0        0.07        5.13      2.66 o 
   4  14   0      207.39      205.77     21.16 o 
   5  14   0        1.30        3.97      4.18 o 
   2   0   1       24.88       37.62      1.59 o 
   3   0   1     1109.43     1167.02      9.16 o 
   4   0   1      119.12       91.22      2.13 o 
   5   0   1     5401.37     5876.78     35.51 o 
   6   0   1     1421.65     1571.81     11.17 o 
   7   0   1      460.93      571.53      5.88 o 
   8   0   1        0.10        1.73      0.74 o 
   9   0   1       30.57       33.18      3.50 o 
  10   0   1      889.93      945.97     13.63 o 
  11   0   1       32.59       38.07      5.99 o 
  12   0   1       43.94       39.72      6.90 o 
   2   1   1      760.85      677.83      4.74 o 
   3   1   1      568.28      507.37      3.61 o 
   4   1   1      625.04      583.15      4.16 o 
   5   1   1     5539.36     5810.20     16.61 o 
   6   1   1      665.50      675.74      5.26 o 
   7   1   1     1268.25     1345.29      7.20 o 
   8   1   1      301.72      298.25      2.51 o 
   9   1   1      281.92      261.08      4.60 o 
  10   1   1       84.28       86.94      4.41 o 
  11   1   1      364.88      356.21      7.14 o 
  12   1   1       52.38       68.75     12.32 o 
  13   1   1      109.04      114.31     24.06 o 
   0   2   1       98.12       79.42      1.61 o 
   1   2   1     3901.21     3501.82     10.71 o 
   2   2   1     5120.29     4891.95     17.49 o 
   3   2   1     2510.15     2519.43      7.03 o 
   4   2   1     1548.55     1537.35      8.15 o 
   5   2   1      862.56      875.04      4.04 o 
   6   2   1      725.44      754.65      5.63 o 
   7   2   1     1199.80     1186.56      6.97 o 
   8   2   1      609.56      586.21      6.66 o 
   9   2   1      207.92      202.69      5.41 o 
  10   2   1     1497.29     1529.82     13.15 o 
  11   2   1      587.04      583.95      7.60 o 
  12   2   1      131.26      149.40     17.28 o 
  13   2   1        8.04        7.56      4.54 o 
   0   3   1      513.59      576.44      6.26 o 
   1   3   1     3493.54     3472.29     11.88 o 
   2   3   1     1764.62     1777.96      5.31 o 
   3   3   1     1018.16     1008.80      6.24 o 
   4   3   1     1263.00     1323.54      5.74 o 
   5   3   1      400.40      355.36      4.70 o 
   6   3   1      565.01      557.47      4.11 o 
   7   3   1      510.08      521.21      6.96 o 
   8   3   1      268.97      256.10      3.17 o 
   9   3   1     1939.94     1976.26     21.21 o 
  10   3   1      552.09      510.45     13.44 o 
  11   3   1      258.69      235.42     14.87 o 
  12   3   1       18.26        8.70      4.47 o 
  13   3   1       20.04       28.11      6.61 o 
  14   3   1      215.90      215.82     32.79 o 
   0   4   1     1841.56     1690.54     15.02 o 
   1   4   1     6158.02     6333.63     26.67 o 
   2   4   1      427.52      405.87      4.01 o 
   3   4   1      618.79      643.29      5.05 o 
   4   4   1      282.55      251.79      3.61 o 
   5   4   1      419.72      392.60      5.49 o 
   6   4   1      885.71      926.67     12.07 o 
   7   4   1      510.16      491.04      5.31 o 
   8   4   1      514.11      519.35      6.46 o 
   9   4   1      297.20      325.80      4.44 o 
  10   4   1      236.62      239.38      9.87 o 
  11   4   1       21.66       30.42      4.12 o 
  12   4   1       24.01       23.08      8.50 o 
  13   4   1       17.94       13.55      5.82 o 
  14   4   1       22.00       13.04      4.38 o 
   0   5   1       24.19       23.69      2.04 o 
   1   5   1      517.76      484.45      4.38 o 
   2   5   1     2207.44     2231.81      9.21 o 
   3   5   1     1607.75     1747.83      8.57 o 
   4   5   1      480.92      445.49      3.89 o 
   5   5   1      441.13      465.45      5.16 o 
   6   5   1     1554.05     1553.11     16.67 o 
   7   5   1       73.03       74.63      5.98 o 
   8   5   1      151.88      155.04     14.05 o 
   9   5   1      449.15      467.94     13.97 o 
  10   5   1      363.91      402.05     17.09 o 
  11   5   1      122.60      129.72      8.11 o 
  12   5   1        9.26       15.64      4.47 o 
  13   5   1        2.48        1.99      3.61 o 
   0   6   1      750.74      763.41      9.78 o 
   1   6   1     1997.06     2065.09     17.47 o 
   2   6   1     1435.30     1449.41      8.50 o 
   3   6   1     3183.04     3439.65     16.01 o 
   4   6   1     1048.20     1126.91      6.46 o 
   5   6   1      386.20      373.55      4.04 o 
   6   6   1      270.47      266.99      9.12 o 
   7   6   1      591.21      559.99      9.25 o 
   8   6   1      864.10      910.99     13.03 o 
   9   6   1      185.36      209.31     10.02 o 
  10   6   1      343.24      381.99     21.13 o 
  11   6   1      126.41      130.22      8.39 o 
  12   6   1       55.12       44.29      6.91 o 
  13   6   1       47.08       40.86     12.61 o 
   0   7   1      216.64      218.32      5.51 o 
   1   7   1       78.82       64.15      4.70 o 
   2   7   1     1271.35     1248.39      8.33 o 
   3   7   1      323.33      326.99      4.13 o 
   4   7   1     1080.66     1081.23      8.37 o 
   5   7   1      368.60      350.17      4.50 o 
   6   7   1      132.86      129.00      5.68 o 
   7   7   1      972.47     1002.85     11.46 o 
   8   7   1      292.39      306.27      9.46 o 
   9   7   1        7.19        9.97      2.48 o 
  10   7   1      170.33      180.86     17.64 o 
  11   7   1       71.27       63.64      8.48 o 
  12   7   1       22.34       24.02      4.03 o 
   0   8   1      432.47      449.77      9.80 o 
   1   8   1      562.42      521.73      6.46 o 
   2   8   1      134.75      151.27      6.09 o 
   3   8   1       48.04       60.56      4.65 o 
   4   8   1      487.79      515.52      5.42 o 
   5   8   1      343.85      296.27      5.85 o 
   6   8   1      286.01      277.76     10.20 o 
   7   8   1       82.75       87.15      9.37 o 
   8   8   1        8.39       10.03      3.40 o 
   9   8   1       10.82       13.34      4.23 o 
  10   8   1        4.82       10.69      3.54 o 
  11   8   1       56.21       58.30     10.53 o 
  12   8   1       69.16       53.27     11.30 o 
   0   9   1        1.51        6.93      2.49 o 
   1   9   1      222.44      230.77      5.18 o 
   2   9   1      275.89      290.15      7.61 o 
   3   9   1      259.68      265.01      5.75 o 
   4   9   1       93.99      107.48      4.05 o 
   5   9   1      621.76      643.58      8.97 o 
   6   9   1       86.08       87.89      6.62 o 
   7   9   1       85.05       86.18      8.66 o 
   8   9   1      100.60      112.39     12.46 o 
   9   9   1       16.24       15.93      3.97 o 
  10   9   1      161.14      205.23     23.97 o 
  11   9   1       33.46       30.69      5.81 o 
   0  10   1        1.87        4.78      2.55 o 
   1  10   1      409.51      425.72      7.68 o 
   2  10   1      322.17      314.84      6.61 o 
   3  10   1      240.55      244.99      7.30 o 
   4  10   1      190.24      202.26      8.69 o 
   5  10   1        3.12        3.90      1.28 o 
   6  10   1       95.51       82.41      7.98 o 
   7  10   1      105.16      101.73     14.80 o 
   8  10   1      341.80      372.31     11.40 o 
   9  10   1       37.56       39.19      7.07 o 
  10  10   1      107.95       94.83     12.34 o 
   0  11   1      132.75      117.65     12.30 o 
   1  11   1      244.27      230.04      6.60 o 
   2  11   1      397.31      427.60      6.20 o 
   3  11   1       55.79       67.70      5.57 o 
   4  11   1      323.94      338.32      8.01 o 
   5  11   1        9.43       12.00      2.36 o 
   6  11   1      101.88      101.30      9.73 o 
   7  11   1      362.62      374.99     16.69 o 
   8  11   1      200.12      226.65     23.76 o 
   9  11   1        0.88        5.28      3.79 o 
   0  12   1       43.28       42.85      5.16 o 
   1  12   1      130.06      126.24     10.85 o 
   2  12   1      194.09      192.15      6.90 o 
   3  12   1        4.26        9.34      2.12 o 
   4  12   1      102.81       89.33      9.05 o 
   5  12   1       63.92       57.21      6.80 o 
   6  12   1       56.61       68.53     10.77 o 
   7  12   1      114.14      114.98     16.05 o 
   8  12   1       75.47       71.43     13.70 o 
   0  13   1      446.35      477.21     15.87 o 
   1  13   1       68.22       65.25      6.41 o 
   2  13   1       67.46       64.35      6.69 o 
   3  13   1       70.47       71.03      8.75 o 
   4  13   1        5.35        8.39      3.18 o 
   5  13   1       93.11       87.01     10.04 o 
   6  13   1       49.89       40.07      8.91 o 
   7  13   1       90.77       73.30     11.96 o 
   0  14   1       28.12       18.73      3.55 o 
   1  14   1       75.42       67.44      9.59 o 
   2  14   1       19.02       19.05      3.97 o 
   3  14   1        2.74        5.45      1.85 o 
   4  14   1       62.49       54.33      9.80 o 
   5  14   1        6.94        7.48      2.88 o 
   2   0   2       70.89       72.97      1.94 o 
   3   0   2     1387.87     1342.07      9.12 o 
   4   0   2     1133.52     1011.95      8.56 o 
   5   0   2     4939.34     5315.53     29.65 o 
   6   0   2     1271.60     1298.98      8.76 o 
   7   0   2        5.90        3.07      0.83 o 
   8   0   2     1155.36     1235.98     25.53 o 
   9   0   2      260.36      267.92      8.77 o 
  10   0   2     1026.41     1008.04     13.34 o 
  11   0   2       41.81       44.02     10.58 o 
  12   0   2        2.10        2.15      2.38 o 
   1   1   2     4786.55     4488.98     18.30 o 
   2   1   2     1891.38     1717.12      7.12 o 
   3   1   2     1016.31     1044.33      6.73 o 
   4   1   2     1432.10     1426.41      5.99 o 
   5   1   2      418.95      384.05      3.52 o 
   6   1   2     1276.62     1314.26      6.84 o 
   7   1   2     1735.07     1787.79     12.26 o 
   8   1   2      127.15      123.67      3.51 o 
   9   1   2     1138.07     1131.05      8.98 o 
  10   1   2      235.07      231.77      2.97 o 
  11   1   2       12.64       13.37      2.21 o 
  12   1   2       57.69       54.73     11.94 o 
   0   2   2     2726.15     2570.32     20.21 o 
   1   2   2    17216.87    17020.71    122.74 o 
   2   2   2     1311.31     1150.44      8.71 o 
   3   2   2     1875.55     1838.53      6.17 o 
   4   2   2     1725.01     1806.07      7.51 o 
   5   2   2     1356.53     1545.56      9.49 o 
   6   2   2     1429.18     1469.57      8.49 o 
   7   2   2     1322.18     1374.92      7.08 o 
   8   2   2      119.98      120.11      2.93 o 
   9   2   2      137.27      134.41      5.58 o 
  10   2   2     1472.21     1508.76     13.05 o 
  11   2   2      164.02      162.02      7.56 o 
  12   2   2       12.38       14.37      4.61 o 
  13   2   2       85.23       81.37     21.61 o 
   0   3   2      860.49      753.17      9.76 o 
   1   3   2     6052.17     5792.11     18.15 o 
   2   3   2     3571.47     3718.93     15.38 o 
   3   3   2     1398.97     1390.57      6.61 o 
   4   3   2      267.38      287.41      3.28 o 
   5   3   2     3097.52     3279.29     16.47 o 
   6   3   2     1074.14     1161.13     11.58 o 
   7   3   2      161.22      161.22      2.28 o 
   8   3   2     1566.61     1530.42     19.99 o 
   9   3   2      629.25      631.45      8.48 o 
  10   3   2      219.32      239.65      7.15 o 
  11   3   2      346.37      331.77     10.18 o 
  12   3   2      232.62      249.88     25.57 o 
  13   3   2       70.91       59.93     12.41 o 
  14   3   2      103.48       94.04     43.40 o 
   0   4   2    14585.66    15132.96     95.75 o 
   1   4   2      357.77      305.74      3.12 o 
   2   4   2     1009.66     1062.22      5.86 o 
   3   4   2      465.94      444.42      4.06 o 
   4   4   2     2176.02     2280.93     13.57 o 
   5   4   2     1934.55     2057.38     17.59 o 
   6   4   2      466.42      507.90      7.98 o 
   7   4   2     2147.22     2307.68     23.10 o 
   8   4   2     1557.16     1584.59     18.46 o 
   9   4   2      118.48      114.30      7.28 o 
  10   4   2      115.72      132.80      7.28 o 
  11   4   2      205.08      238.86      6.99 o 
  12   4   2        6.29        9.08      3.68 o 
  13   4   2      109.18      109.97     16.07 o 
  14   4   2       10.86       11.46      4.54 o 
   0   5   2     1851.75     1911.74     20.03 o 
   1   5   2     2649.13     2737.94     14.55 o 
   2   5   2      122.60      154.38      3.11 o 
   3   5   2     2988.80     3058.60     14.98 o 
   4   5   2      478.16      454.96      5.35 o 
   5   5   2      354.11      352.55      3.72 o 
   6   5   2      391.88      389.22      4.86 o 
   7   5   2     2192.94     2181.94     21.74 o 
   8   5   2      213.39      201.11      4.53 o 
   9   5   2      275.67      293.07      8.43 o 
  10   5   2       42.56       33.72      4.36 o 
  11   5   2       46.60       45.92      6.02 o 
  12   5   2        1.34        6.88      3.65 o 
  13   5   2       67.71       77.05     12.46 o 
   0   6   2       16.63       25.61      3.09 o 
   1   6   2      782.85      807.76      6.18 o 
   2   6   2       29.03       36.95      2.59 o 
   3   6   2      437.48      474.04      5.08 o 
   4   6   2       92.55       88.69      3.08 o 
   5   6   2      347.42      371.27      4.46 o 
   6   6   2     1220.17     1173.39     10.95 o 
   7   6   2      854.66      858.57      8.10 o 
   8   6   2     2342.93     2371.97     63.17 o 
   9   6   2       90.21       98.04     10.39 o 
  10   6   2      314.01      358.99      8.03 o 
  11   6   2      166.11      170.84     15.30 o 
  12   6   2       20.45       19.76      3.26 o 
  13   6   2       33.24       43.68     12.18 o 
   0   7   2      599.87      532.23     11.40 o 
   1   7   2      101.51      103.30      5.84 o 
   2   7   2     1350.94     1381.11      9.80 o 
   3   7   2     1628.93     1668.54     11.99 o 
   4   7   2      394.69      382.75      4.40 o 
   5   7   2      712.98      697.70      9.31 o 
   6   7   2      661.13      653.05     11.19 o 
   7   7   2      241.03      224.03      8.89 o 
   8   7   2      447.19      489.83     12.22 o 
   9   7   2      656.19      679.68     12.50 o 
  10   7   2       32.56       30.71      5.10 o 
  11   7   2       23.58       19.85      4.04 o 
  12   7   2      214.67      236.19     20.43 o 
   0   8   2      458.27      450.62      9.83 o 
   1   8   2     1013.81      999.01      9.94 o 
   2   8   2      320.87      325.12      7.26 o 
   3   8   2       34.02       33.66      2.90 o 
   4   8   2      398.39      407.29      4.81 o 
   5   8   2      587.49      584.89      7.18 o 
   6   8   2      868.33      906.94      8.55 o 
   7   8   2      766.58      819.22     11.57 o 
   8   8   2      155.44      154.10     16.03 o 
   9   8   2        9.44        9.99      3.90 o 
  10   8   2      208.15      219.79      8.92 o 
  11   8   2      151.44      154.39     16.81 o 
  12   8   2       35.73       36.59      6.98 o 
   0   9   2       71.21       65.16      7.37 o 
   1   9   2      115.66      123.21      8.90 o 
   2   9   2       52.56       47.51      3.91 o 
   3   9   2      415.80      432.62      9.03 o 
   4   9   2       42.74       46.55      4.12 o 
   5   9   2      213.40      199.86      5.30 o 
   6   9   2       15.63       11.07      2.81 o 
   7   9   2       28.58       29.85      4.59 o 
   8   9   2      130.72      122.35     14.48 o 
   9   9   2       75.02       89.69     13.68 o 
  10   9   2       63.32       66.50     12.02 o 
  11   9   2       54.99       56.21      8.85 o 
   0  10   2      217.75      227.22      8.14 o 
   1  10   2      319.70      333.49      5.62 o 
   2  10   2      147.57      131.55      9.85 o 
   3  10   2       72.36       84.34      7.13 o 
   4  10   2      186.58      173.94      5.66 o 
   5  10   2      157.21      148.70      9.50 o 
   6  10   2       96.09       92.32      8.13 o 
   7  10   2       72.75       66.56      7.19 o 
   8  10   2      105.16      118.93     15.00 o 
   9  10   2       97.96       98.00     16.48 o 
  10  10   2       36.25       40.48      5.55 o 
   0  11   2        5.96        5.34      3.04 o 
   1  11   2       28.09       29.64      3.24 o 
   2  11   2       58.46       70.01      5.08 o 
   3  11   2      140.17      123.68      5.82 o 
   4  11   2       57.62       50.97      5.57 o 
   5  11   2       99.05      103.93      9.20 o 
   6  11   2        5.46        4.59      1.84 o 
   7  11   2        1.27        8.67      3.11 o 
   8  11   2      128.63      113.23     15.77 o 
   9  11   2      264.83      243.65     29.33 o 
   0  12   2       99.68       84.30     12.04 o 
   1  12   2       33.15       40.64      3.91 o 
   2  12   2       40.99       41.45      4.57 o 
   3  12   2       13.77       13.55      2.25 o 
   4  12   2       61.93       54.33      6.16 o 
   5  12   2       97.31       95.84      9.29 o 
   6  12   2      256.01      253.30     20.24 o 
   7  12   2      118.44      110.30     13.26 o 
   8  12   2      214.73      191.18     28.64 o 
   0  13   2      109.64      107.73     13.43 o 
   1  13   2      238.22      233.58      8.34 o 
   2  13   2       78.11       70.82      8.01 o 
   3  13   2      143.98      145.21     15.92 o 
   4  13   2       47.48       51.11      6.44 o 
   5  13   2       96.35       89.27      9.50 o 
   6  13   2        1.26        6.87      3.16 o 
   7  13   2       19.27       24.06      5.48 o 
   0  14   2      438.00      442.25     16.46 o 
   1  14   2       53.04       47.59      5.51 o 
   2  14   2      107.95       97.89     12.80 o 
   3  14   2       70.07       58.64      7.91 o 
   4  14   2       39.36       29.03      5.20 o 
   5  14   2        3.07        7.10      3.57 o 
   1   0   3       17.55       15.88      1.88 o 
   2   0   3    12264.38    12807.65     98.90 o 
   3   0   3     1147.53     1175.98     11.49 o 
   4   0   3     1800.74     1672.53      8.89 o 
   5   0   3     2568.30     2617.84     13.96 o 
   6   0   3      147.55      158.00      3.69 o 
   7   0   3        3.32       10.71      1.53 o 
   8   0   3        1.81        2.40      1.47 o 
   9   0   3     1309.95     1315.12     13.18 o 
  10   0   3        8.33        7.73      2.27 o 
  11   0   3      402.90      366.00     12.17 o 
  12   0   3       98.18       60.50     21.68 o 
   0   1   3      646.65      475.22      6.66 o 
   2   1   3      807.37      764.38      5.27 o 
   3   1   3      778.04      738.88      5.25 o 
   4   1   3      287.44      252.03      2.71 o 
   5   1   3       72.68       78.72      1.94 o 
   6   1   3      811.51      756.78      5.35 o 
   7   1   3      150.00      158.99      3.53 o 
   8   1   3      270.80      261.11      6.24 o 
   9   1   3     1026.14     1061.26      8.69 o 
  10   1   3     1261.04     1272.03     11.34 o 
  11   1   3       64.27       46.09      5.34 o 
  12   1   3       20.40       15.62      4.03 o 
  13   1   3       22.69       30.18     14.39 o 
   0   2   3     3699.90     3451.40     32.35 o 
   1   2   3      895.65      891.29      5.50 o 
   2   2   3    15405.91    15382.28     38.01 o 
   3   2   3     4351.36     4331.93     15.71 o 
   4   2   3     2316.46     2367.34      8.41 o 
   5   2   3     2256.12     2577.01      8.26 o 
   6   2   3      194.22      185.42      3.85 o 
   7   2   3       92.72       84.73      2.99 o 
   8   2   3      116.52      108.95      3.87 o 
   9   2   3      362.92      339.35      5.66 o 
  10   2   3      608.58      615.03     13.46 o 
  11   2   3      118.76      107.49      9.22 o 
  12   2   3        3.16        8.45      3.47 o 
  13   2   3       36.97       32.50     13.01 o 
   0   3   3      426.42      389.56      4.24 o 
   1   3   3     1180.14     1161.86      7.53 o 
   2   3   3     1237.15     1145.91      7.38 o 
   3   3   3      875.08      852.27      6.28 o 
   4   3   3      301.63      321.26      3.70 o 
   5   3   3      906.63      930.77      6.54 o 
   6   3   3      143.48      139.96      6.12 o 
   7   3   3      473.14      477.45      4.18 o 
   8   3   3       68.39       83.59      4.37 o 
   9   3   3      322.93      312.51      4.29 o 
  10   3   3        1.68        2.69      1.72 o 
  11   3   3       34.36       36.19      5.10 o 
  12   3   3       60.92       55.68     11.52 o 
  13   3   3        6.39        8.70      4.83 o 
  14   3   3       79.40       59.28     23.36 o 
   0   4   3        0.00        2.16      1.29 o 
   1   4   3     3659.76     3676.41     19.00 o 
   2   4   3     2289.86     2377.12     10.12 o 
   3   4   3      444.30      451.20      4.25 o 
   4   4   3      364.98      367.66      3.98 o 
   5   4   3     1002.57      954.63      6.27 o 
   6   4   3      279.90      295.39      3.87 o 
   7   4   3      115.81      142.95      4.67 o 
   8   4   3      174.04      171.86      5.19 o 
   9   4   3       35.54       34.73      4.72 o 
  10   4   3       34.88       37.90      5.30 o 
  11   4   3       81.19       87.57      9.35 o 
  12   4   3       69.34       68.40     16.83 o 
  13   4   3       14.94       16.83      5.45 o 
  14   4   3       10.14       14.49      4.47 o 
   0   5   3      346.37      334.44      5.10 o 
   1   5   3     3066.72     3101.81     15.14 o 
   2   5   3      548.81      522.45      4.92 o 
   3   5   3      302.17      289.75      3.56 o 
   4   5   3      120.83      127.38      2.44 o 
   5   5   3      266.75      291.66      5.10 o 
   6   5   3      988.16     1069.64      8.83 o 
   7   5   3      240.66      215.10      4.61 o 
   8   5   3       39.64       33.14      3.17 o 
   9   5   3      908.65      887.30     14.21 o 
  10   5   3      487.45      542.92     15.60 o 
  11   5   3      101.60      110.61      7.57 o 
  12   5   3       88.17       70.03     12.13 o 
  13   5   3       95.83       79.06     16.39 o 
   0   6   3      513.17      519.90      8.93 o 
   1   6   3     1749.27     1802.60     11.19 o 
   2   6   3      830.31      886.80      6.28 o 
   3   6   3      521.16      512.91      4.08 o 
   4   6   3        9.80        8.31      1.02 o 
   5   6   3      104.67       92.11      3.93 o 
   6   6   3      274.89      285.48      6.28 o 
   7   6   3      159.77      154.72      4.92 o 
   8   6   3      329.05      336.86      9.42 o 
   9   6   3      546.27      545.16      9.32 o 
  10   6   3      134.82      124.76     12.73 o 
  11   6   3        0.51        6.26      3.32 o 
  12   6   3       48.94       43.77      7.81 o 
  13   6   3       48.78       35.93     10.91 o 
   0   7   3       96.29      113.19      6.80 o 
   1   7   3      172.39      166.59      7.09 o 
   2   7   3       33.01       27.76      2.33 o 
   3   7   3      265.16      277.04      4.27 o 
   4   7   3      197.66      193.00      4.41 o 
   5   7   3      925.36      905.14     13.74 o 
   6   7   3      265.58      251.61      5.01 o 
   7   7   3       13.28        9.52      1.72 o 
   8   7   3      376.00      377.34      9.74 o 
   9   7   3      178.11      189.10     17.49 o 
  10   7   3        7.60       11.62      3.19 o 
  11   7   3       16.31       18.49      3.36 o 
  12   7   3        3.96        5.20      2.54 o 
   0   8   3     1539.69     1498.57     23.60 o 
   1   8   3       59.80       69.32      5.92 o 
   2   8   3     1145.59     1167.40     13.25 o 
   3   8   3      105.89       83.76      5.84 o 
   4   8   3      523.72      531.16      7.18 o 
   5   8   3      122.70      121.54      3.22 o 
   6   8   3      380.08      408.33     10.41 o 
   7   8   3       23.10       16.07      2.78 o 
   8   8   3        1.99        8.78      3.01 o 
   9   8   3      219.44      203.11     17.94 o 
  10   8   3       37.20       45.68      6.17 o 
  11   8   3       30.39       34.99      6.12 o 
  12   8   3       57.85       54.69      9.31 o 
   0   9   3      946.36      893.16     15.78 o 
   1   9   3     1760.58     1761.18     19.37 o 
   2   9   3      324.64      329.63      5.70 o 
   3   9   3       94.71       86.42      6.19 o 
   4   9   3      895.75      846.22      8.37 o 
   5   9   3      358.00      346.37      6.20 o 
   6   9   3      379.82      385.12      9.83 o 
   7   9   3       72.55       87.49     10.24 o 
   8   9   3       18.41       15.49      3.82 o 
   9   9   3       14.08       19.79      3.52 o 
  10   9   3       47.81       47.60      7.41 o 
  11   9   3       46.71       44.34      7.96 o 
   0  10   3      342.21      343.12      7.23 o 
   1  10   3      655.23      612.29      8.46 o 
   2  10   3      173.16      164.40      5.74 o 
   3  10   3      971.59     1007.65     10.95 o 
   4  10   3       37.99       38.79      3.57 o 
   5  10   3       55.21       46.58      4.71 o 
   6  10   3      378.13      377.06      8.91 o 
   7  10   3       93.46       90.88     10.94 o 
   8  10   3       60.40       52.73      9.62 o 
   9  10   3        4.07        6.02      2.58 o 
  10  10   3        0.92        6.79      2.70 o 
   0  11   3       41.03       36.69      5.45 o 
   1  11   3      237.06      231.31      6.51 o 
   2  11   3      142.06      126.47      9.47 o 
   3  11   3       72.42       66.56      5.26 o 
   4  11   3       63.70       75.53      6.39 o 
   5  11   3      303.70      304.02     11.57 o 
   6  11   3        7.62        6.31      1.87 o 
   7  11   3       11.05       14.10      2.81 o 
   8  11   3      137.88      129.58     14.44 o 
   9  11   3       12.01       12.82      3.60 o 
   0  12   3       45.89       39.16      5.49 o 
   1  12   3       45.26       48.38      4.39 o 
   2  12   3       24.33       29.88      3.80 o 
   3  12   3       60.24       51.48      5.73 o 
   4  12   3       15.75       12.78      2.56 o 
   5  12   3        8.06        7.49      2.14 o 
   6  12   3      175.48      147.01     16.04 o 
   7  12   3       46.35       41.19      6.72 o 
   8  12   3       41.89       32.61      7.64 o 
   0  13   3       18.19       18.78      5.17 o 
   1  13   3        5.91        7.60      1.64 o 
   2  13   3      101.03       92.30     10.30 o 
   3  13   3       33.15       35.53      4.70 o 
   4  13   3       13.29       12.24      2.70 o 
   5  13   3       24.71       22.22      4.00 o 
   6  13   3       67.48       68.42     10.18 o 
   7  13   3       64.11       53.26      9.93 o 
   0  14   3        0.11        4.35      2.20 o 
   1  14   3      174.99      153.43     15.06 o 
   2  14   3        3.36        4.31      1.85 o 
   3  14   3       96.33       73.61     11.73 o 
   4  14   3       19.52       18.11      3.26 o 
   0   0   4    13680.13    12978.31    124.52 o 
   1   0   4     6529.22     6362.56     39.36 o 
   2   0   4     4225.34     3998.57     31.87 o 
   3   0   4     1436.64     1388.06      8.55 o 
   4   0   4      254.87      242.93      5.06 o 
   5   0   4      305.25      348.07      5.50 o 
   6   0   4     3060.03     3194.42     33.86 o 
   7   0   4      165.80      166.63      5.94 o 
   8   0   4      203.64      224.20     11.79 o 
   9   0   4      301.26      281.17      6.27 o 
  10   0   4      514.78      562.71     10.46 o 
  11   0   4      298.01      288.51     11.66 o 
  12   0   4       26.31       36.44     15.23 o 
   0   1   4     1050.34      965.35     26.76 o 
   1   1   4      434.03      406.12      3.81 o 
   2   1   4     1460.48     1325.35     10.60 o 
   3   1   4      827.27      871.96      6.36 o 
   4   1   4     2977.40     3000.32     10.06 o 
   5   1   4     2011.59     2192.62      9.18 o 
   6   1   4      716.78      737.29      4.65 o 
   7   1   4      662.09      640.91      4.88 o 
   8   1   4      159.86      149.83      4.22 o 
   9   1   4      343.79      344.41      5.04 o 
  10   1   4      123.44      150.34      6.39 o 
  11   1   4      303.02      297.58      7.14 o 
  12   1   4      193.19      229.10      6.43 o 
  13   1   4       26.97       22.89     10.65 o 
   0   2   4      540.07      536.16      7.02 o 
   1   2   4     3052.69     2825.55     15.67 o 
   2   2   4     7763.01     7731.62     22.68 o 
   3   2   4      508.34      566.57      4.19 o 
   4   2   4     3555.51     3457.27     11.42 o 
   5   2   4     3269.83     3601.64     16.22 o 
   6   2   4     2465.67     2650.01     18.32 o 
   7   2   4       65.21       76.70      3.80 o 
   8   2   4       70.36       74.65      4.26 o 
   9   2   4     1625.32     1725.85     17.89 o 
  10   2   4       14.85       11.82      1.82 o 
  11   2   4       76.86       83.23      7.35 o 
  12   2   4        9.21       10.83      4.26 o 
  13   2   4       55.38       44.57     10.33 o 
   0   3   4      698.95      637.36      7.60 o 
   1   3   4     1873.85     1795.51     10.29 o 
   2   3   4     3690.04     3690.94     12.25 o 
   3   3   4     1656.80     1613.64      6.06 o 
   4   3   4     9526.74    10252.01     34.73 o 
   5   3   4     1202.38     1224.89      8.66 o 
   6   3   4      687.49      703.99      4.92 o 
   7   3   4       99.58      111.26      3.60 o 
   8   3   4      720.36      734.65      5.56 o 
   9   3   4      419.34      414.60      6.35 o 
  10   3   4      471.53      520.44     12.66 o 
  11   3   4      157.11      180.89      9.01 o 
  12   3   4        0.62        5.55      3.20 o 
  13   3   4       23.43       26.50      6.70 o 
  14   3   4       26.35       18.92      8.27 o 
   0   4   4      520.94      589.75      6.80 o 
   1   4   4     1969.70     2027.08      9.97 o 
   2   4   4     2931.74     2954.10     11.14 o 
   3   4   4       73.98       43.02      2.60 o 
   4   4   4     1079.81     1063.89      7.51 o 
   5   4   4     1005.91     1053.81     11.15 o 
   6   4   4      297.69      316.01      6.01 o 
   7   4   4        1.41        3.38      1.29 o 
   8   4   4      394.00      364.74      6.62 o 
   9   4   4     1042.89     1051.93      9.99 o 
  10   4   4      203.01      210.78      6.48 o 
  11   4   4      385.59      409.68     10.59 o 
  12   4   4        9.86       19.84      6.38 o 
  13   4   4       74.50       67.77     16.76 o 
   0   5   4      578.48      599.43      8.79 o 
   1   5   4     1605.66     1715.64     13.37 o 
   2   5   4      425.77      425.75      6.38 o 
   3   5   4       31.24       33.88      1.94 o 
   4   5   4      776.48      766.66      6.61 o 
   5   5   4      259.93      264.31      4.81 o 
   6   5   4      105.18      116.62      5.00 o 
   7   5   4      188.46      165.05      4.42 o 
   8   5   4       95.01       94.18      7.13 o 
   9   5   4      260.84      280.36      8.74 o 
  10   5   4       84.05       88.29      8.48 o 
  11   5   4       47.25       42.49      5.45 o 
  12   5   4       85.78       96.20     14.28 o 
  13   5   4        5.83        4.90      4.55 o 
   0   6   4      678.25      580.58     11.98 o 
   1   6   4     1084.19     1118.64      8.29 o 
   2   6   4      250.72      238.52      3.13 o 
   3   6   4      250.75      260.20      4.82 o 
   4   6   4     1215.34     1265.89      9.21 o 
   5   6   4     1344.26     1373.32     13.74 o 
   6   6   4     1431.48     1496.52     17.03 o 
   7   6   4      267.28      265.76      8.45 o 
   8   6   4      285.29      277.44      7.44 o 
   9   6   4      585.06      563.84     11.51 o 
  10   6   4       84.53       86.39     10.66 o 
  11   6   4      120.41      127.27     13.32 o 
  12   6   4       21.61       21.94      5.56 o 
  13   6   4       13.45       13.08      5.91 o 
   0   7   4      769.10      802.63     10.65 o 
   1   7   4      112.65      118.28      7.01 o 
   2   7   4      365.21      364.11      4.59 o 
   3   7   4      191.52      175.44      4.59 o 
   4   7   4      689.13      688.92      7.47 o 
   5   7   4      117.62      117.27      6.87 o 
   6   7   4      165.26      157.02      4.96 o 
   7   7   4       40.64       52.93      4.31 o 
   8   7   4      583.10      576.96     10.59 o 
   9   7   4       65.85       55.29      6.45 o 
  10   7   4       31.72       24.59      4.56 o 
  11   7   4       99.15       84.76     12.51 o 
  12   7   4       28.64       22.18      4.74 o 
   0   8   4     1150.41     1170.42     17.90 o 
   1   8   4      402.76      388.64      6.86 o 
   2   8   4      508.22      491.96      8.35 o 
   3   8   4      705.11      692.54      7.00 o 
   4   8   4      358.89      359.88      5.79 o 
   5   8   4      177.80      157.66      6.04 o 
   6   8   4      307.59      286.91      6.24 o 
   7   8   4      226.76      231.53      7.07 o 
   8   8   4       75.09       81.70      9.28 o 
   9   8   4      170.15      172.47     15.79 o 
  10   8   4       13.49       20.82      3.97 o 
  11   8   4      267.88      301.03     14.66 o 
  12   8   4       26.11       20.91      5.17 o 
   0   9   4      477.54      458.19      9.30 o 
   1   9   4      220.94      236.91      4.71 o 
   2   9   4      404.78      366.43      8.62 o 
   3   9   4      704.68      652.90      8.93 o 
   4   9   4      397.50      406.14      5.66 o 
   5   9   4       96.89       99.68      7.13 o 
   6   9   4      416.83      389.26      8.26 o 
   7   9   4      674.49      713.28     14.90 o 
   8   9   4      219.57      209.95     18.64 o 
   9   9   4       76.00       77.52     10.82 o 
  10   9   4      121.13      118.39     13.65 o 
  11   9   4        0.30        5.61      3.35 o 
   0  10   4     1057.97     1089.19     14.80 o 
   1  10   4      160.19      165.56      7.57 o 
   2  10   4       91.13       98.62      7.40 o 
   3  10   4       63.70       68.30      5.65 o 
   4  10   4      757.97      747.74      7.37 o 
   5  10   4       67.41       63.94      5.86 o 
   6  10   4      598.03      638.69      9.19 o 
   7  10   4       38.27       42.87      5.87 o 
   8  10   4       18.42       21.22      4.97 o 
   9  10   4       42.81       55.00      8.65 o 
  10  10   4        6.64        9.82      3.20 o 
   0  11   4      132.24      133.69     13.07 o 
   1  11   4        8.24        7.61      1.79 o 
   2  11   4      521.14      553.11      8.25 o 
   3  11   4      162.30      175.80      7.00 o 
   4  11   4      101.06      101.60      9.47 o 
   5  11   4      328.97      348.65     12.63 o 
   6  11   4      153.67      158.68     22.08 o 
   7  11   4       31.82       32.79      4.93 o 
   8  11   4       61.84       61.41      9.46 o 
   9  11   4      107.48      103.63     17.28 o 
   0  12   4       52.81       47.77      5.58 o 
   1  12   4        6.28       10.37      1.79 o 
   2  12   4       72.93       72.03      6.36 o 
   3  12   4       61.28       66.31      7.03 o 
   4  12   4       33.90       41.32      4.64 o 
   5  12   4       27.73       28.92      3.90 o 
   6  12   4       50.88       53.41      6.07 o 
   7  12   4        1.25        8.86      3.20 o 
   8  12   4       68.70       69.61      9.94 o 
   0  13   4      104.69       96.71     13.91 o 
   1  13   4       74.60       73.31      7.78 o 
   2  13   4       47.74       41.36      5.04 o 
   3  13   4       33.47       27.56      3.44 o 
   4  13   4       12.32       10.30      2.27 o 
   5  13   4        3.12        5.59      1.85 o 
   6  13   4      255.37      287.86     29.89 o 
   0  14   4        3.01        4.84      3.18 o 
   1  14   4       46.03       38.20      5.49 o 
   2  14   4      132.88      119.88     12.90 o 
   3  14   4       90.79       70.58      9.24 o 
   4  14   4      193.17      162.38     17.27 o 
   1   0   5       35.93       35.21      3.63 o 
   2   0   5     3381.59     3306.69     64.37 o 
   3   0   5      893.33      732.66     10.95 o 
   4   0   5      390.69      378.25      6.14 o 
   5   0   5     3996.27     4238.58     28.31 o 
   6   0   5     5104.44     5645.22     44.98 o 
   7   0   5      769.25      840.66     10.77 o 
   8   0   5      776.31      815.45     12.28 o 
   9   0   5        8.63        6.79      1.63 o 
  10   0   5      131.38      131.41     10.27 o 
  11   0   5        9.02       12.55      3.90 o 
  12   0   5      260.42      301.73     13.55 o 
   0   1   5      198.78      182.60      7.48 o 
   1   1   5     1992.60     1893.05     12.86 o 
   2   1   5      162.23      136.69      3.20 o 
   3   1   5     1477.91     1464.60      8.89 o 
   4   1   5      813.94      865.90      5.59 o 
   5   1   5     1713.97     1835.25      9.47 o 
   6   1   5      547.61      580.54      4.69 o 
   7   1   5       66.02       76.20      3.49 o 
   8   1   5      366.14      392.44      4.98 o 
   9   1   5      139.67      133.33      5.99 o 
  10   1   5      167.90      175.34      5.27 o 
  11   1   5       62.56       64.91      7.38 o 
  12   1   5       16.14       14.84      3.27 o 
  13   1   5       34.13       33.26      7.94 o 
   0   2   5     8200.76     7971.83     52.44 o 
   1   2   5      131.33      110.16      3.45 o 
   2   2   5     2531.13     2534.36     11.35 o 
   3   2   5     2236.89     2179.94     11.33 o 
   4   2   5      118.21      124.23      2.89 o 
   5   2   5      584.60      622.19      4.16 o 
   6   2   5      236.17      247.91      4.03 o 
   7   2   5       80.15       77.72      1.88 o 
   8   2   5      419.95      422.61      4.98 o 
   9   2   5      748.48      779.06     11.59 o 
  10   2   5      558.07      566.75      8.07 o 
  11   2   5      313.28      306.10      8.43 o 
  12   2   5      190.74      170.77     15.03 o 
  13   2   5       30.60       21.68     13.87 o 
   0   3   5     2147.26     2090.41     13.35 o 
   1   3   5     3153.91     3294.25     13.08 o 
   2   3   5     1117.02     1122.16      5.52 o 
   3   3   5     3611.27     3887.64     18.36 o 
   4   3   5      766.92      751.76      5.85 o 
   5   3   5      185.54      169.28      2.74 o 
   6   3   5      544.55      534.12      6.71 o 
   7   3   5      295.29      293.06      4.13 o 
   8   3   5       91.11       96.73      3.82 o 
   9   3   5     1003.37     1034.34     16.55 o 
  10   3   5      731.90      718.30      7.99 o 
  11   3   5      143.30      159.70      8.25 o 
  12   3   5      119.63      118.37     20.37 o 
  13   3   5       26.29       22.52      8.64 o 
  14   3   5       79.99       51.67     23.03 o 
   0   4   5     1257.26     1245.19     12.73 o 
   1   4   5      377.77      407.32      4.16 o 
   2   4   5     2333.50     2307.26     11.58 o 
   3   4   5      172.17      181.13      2.98 o 
   4   4   5     3319.25     3410.36     16.74 o 
   5   4   5      125.74      111.85      3.45 o 
   6   4   5      742.68      802.61      7.69 o 
   7   4   5      220.65      194.96      4.27 o 
   8   4   5      170.82      171.25      8.25 o 
   9   4   5      146.75      155.85      6.88 o 
  10   4   5       11.19        8.57      2.31 o 
  11   4   5      216.74      238.41      8.57 o 
  12   4   5       56.49       51.42      7.39 o 
  13   4   5       70.26       70.04     14.79 o 
   0   5   5     6569.02     6845.98     59.72 o 
   1   5   5     1769.05     1742.21     13.91 o 
   2   5   5       68.35       70.81      4.07 o 
   3   5   5      192.12      204.51      3.69 o 
   4   5   5      314.67      335.04      4.45 o 
   5   5   5      112.50      109.31      3.47 o 
   6   5   5       96.61       86.73      6.53 o 
   7   5   5       35.61       39.66      2.82 o 
   8   5   5      201.47      192.81      9.19 o 
   9   5   5      548.15      566.93      9.14 o 
  10   5   5       61.30       71.69      7.80 o 
  11   5   5      153.75      152.41     16.91 o 
  12   5   5      207.55      213.03     13.50 o 
  13   5   5       96.82       71.10     14.01 o 
   0   6   5      583.57      563.66     11.38 o 
   1   6   5      984.82      987.99      9.70 o 
   2   6   5       43.86       48.24      3.60 o 
   3   6   5      509.77      514.46      5.53 o 
   4   6   5      150.21      144.89      2.55 o 
   5   6   5      106.24      127.11      5.80 o 
   6   6   5       23.07       20.41      2.27 o 
   7   6   5      267.17      284.01      4.73 o 
   8   6   5      413.79      416.28      9.96 o 
   9   6   5      323.49      314.00      9.61 o 
  10   6   5        4.27        7.15      2.56 o 
  11   6   5       62.08       64.72      8.63 o 
  12   6   5      263.70      265.11     21.53 o 
  13   6   5      123.80      105.00     18.06 o 
   0   7   5      157.49      164.52     11.13 o 
   1   7   5       54.54       63.37      5.17 o 
   2   7   5      704.28      720.51      7.16 o 
   3   7   5      633.61      657.66     13.63 o 
   4   7   5       42.26       44.99      3.51 o 
   5   7   5       30.66       23.89      2.32 o 
   6   7   5      187.78      182.51     10.68 o 
   7   7   5      242.84      249.40      8.15 o 
   8   7   5       21.21       21.93      4.24 o 
   9   7   5       61.22       54.76      7.64 o 
  10   7   5      138.69      125.90     12.83 o 
  11   7   5       39.42       44.76      5.92 o 
  12   7   5       18.83       14.89      4.25 o 
   0   8   5      153.44      159.06     13.33 o 
   1   8   5      355.37      347.71      6.51 o 
   2   8   5      405.77      369.17      6.48 o 
   3   8   5      215.22      212.98      5.72 o 
   4   8   5     1076.23     1040.44     11.91 o 
   5   8   5      252.59      218.26      6.37 o 
   6   8   5      737.46      788.00     10.72 o 
   7   8   5      259.26      239.88      6.12 o 
   8   8   5      195.38      174.61     15.33 o 
   9   8   5      197.63      213.99     10.96 o 
  10   8   5        4.27        6.37      2.90 o 
  11   8   5        2.22        6.90      3.00 o 
  12   8   5      208.35      222.66     18.53 o 
   0   9   5      230.84      246.01      9.99 o 
   1   9   5      419.55      426.54      9.14 o 
   2   9   5      138.40      116.65      7.86 o 
   3   9   5      396.27      370.22      7.22 o 
   4   9   5      122.83      131.53      7.40 o 
   5   9   5       85.42       76.44      7.28 o 
   6   9   5      103.68       92.03      6.77 o 
   7   9   5      228.04      255.93     21.02 o 
   8   9   5       85.27       89.74     10.71 o 
   9   9   5      216.59      264.37     22.02 o 
  10   9   5       30.54       28.40      5.01 o 
  11   9   5      241.55      282.93     26.33 o 
   0  10   5      157.97      158.62      8.58 o 
   1  10   5      272.92      279.44      6.54 o 
   2  10   5      425.36      430.87      8.33 o 
   3  10   5      142.00      144.96      6.31 o 
   4  10   5       22.03       16.39      2.18 o 
   5  10   5       69.36       64.43      6.39 o 
   6  10   5      257.82      273.40     10.98 o 
   7  10   5       38.38       40.25      7.83 o 
   8  10   5       83.06       95.92     10.64 o 
   9  10   5       25.98       30.90      5.84 o 
  10  10   5      507.64      612.85     21.98 o 
   0  11   5      268.89      263.05      9.24 o 
   1  11   5      728.57      715.03     13.42 o 
   2  11   5      550.75      564.10      7.90 o 
   3  11   5       96.77       88.12      7.08 o 
   4  11   5      286.49      300.37      8.09 o 
   5  11   5      168.54      179.81      9.42 o 
   6  11   5       59.94       65.46      7.85 o 
   7  11   5      225.11      206.97     22.61 o 
   8  11   5      144.09      153.82     15.49 o 
   9  11   5      119.93      100.48     16.68 o 
   0  12   5      138.00      142.05     18.30 o 
   1  12   5      779.17      812.36     10.45 o 
   2  12   5      525.92      527.13      7.51 o 
   3  12   5      244.71      239.63      9.86 o 
   4  12   5       12.76       13.48      2.35 o 
   5  12   5       19.15       21.64      3.99 o 
   6  12   5       34.59       35.96      5.20 o 
   7  12   5      257.97      282.57     25.07 o 
   8  12   5       12.34       14.42      4.97 o 
   0  13   5      120.42      119.11     16.42 o 
   1  13   5      151.62      163.74     12.31 o 
   2  13   5      133.68      144.66      8.15 o 
   3  13   5      179.39      183.77     15.52 o 
   4  13   5       29.00       27.56      3.84 o 
   5  13   5       30.93       26.77      4.21 o 
   6  13   5       20.89       20.46      4.67 o 
   0  14   5       27.37       16.28      3.63 o 
   1  14   5      121.53      116.16     12.31 o 
   2  14   5        7.24        7.14      2.57 o 
   3  14   5      154.43      133.10     14.17 o 
   4  14   5       36.72       27.02      5.23 o 
   0   0   6    14480.50    13765.03     76.95 o 
   1   0   6      979.89      893.32     15.88 o 
   2   0   6       46.78       55.48      5.64 o 
   3   0   6       10.49        9.66      2.72 o 
   4   0   6     2718.65     2757.65     18.25 o 
   5   0   6     5303.40     5410.17     36.20 o 
   6   0   6       73.57       64.67      6.28 o 
   7   0   6       19.28       16.45      2.41 o 
   8   0   6      217.22      189.20      6.34 o 
   9   0   6       86.57       83.57     10.39 o 
  10   0   6      422.34      450.89      9.77 o 
  11   0   6        2.19        1.47      1.80 o 
  12   0   6       30.02       24.99      7.05 o 
   0   1   6     5137.58     5160.34     53.53 o 
   1   1   6     3816.28     3694.83     26.88 o 
   2   1   6     2535.03     2575.93     10.21 o 
   3   1   6      592.70      576.29      7.03 o 
   4   1   6      203.91      196.26      4.60 o 
   5   1   6      152.82      175.43      3.19 o 
   6   1   6      244.44      245.08      3.09 o 
   7   1   6       18.97       17.01      1.62 o 
   8   1   6      602.86      614.04      5.51 o 
   9   1   6       29.15       29.12      2.95 o 
  10   1   6      283.65      261.53      8.12 o 
  11   1   6       84.24       91.23      9.69 o 
  12   1   6      190.89      207.59     12.19 o 
  13   1   6       23.08       25.18      8.22 o 
   0   2   6        5.78        7.27      1.34 o 
   1   2   6     4288.88     4473.65     29.88 o 
   2   2   6      526.30      569.90      5.35 o 
   3   2   6     2841.27     2980.10     17.72 o 
   4   2   6      607.43      620.13      8.15 o 
   5   2   6      318.97      313.36      3.92 o 
   6   2   6       99.40       93.57      4.46 o 
   7   2   6      164.03      170.81      3.29 o 
   8   2   6       57.01       62.14      4.64 o 
   9   2   6      202.37      218.69      6.32 o 
  10   2   6      480.19      443.89      7.98 o 
  11   2   6      222.59      286.31     11.02 o 
  12   2   6        9.48        9.53      3.87 o 
  13   2   6       10.42       10.37      5.84 o 
   0   3   6    10422.59    11102.46     47.50 o 
   1   3   6      209.42      213.38      3.11 o 
   2   3   6     2365.51     2450.50     13.89 o 
   3   3   6      661.25      691.84      6.68 o 
   4   3   6     2216.99     2267.96     19.02 o 
   5   3   6      104.76      111.46      3.21 o 
   6   3   6      552.69      542.91      7.83 o 
   7   3   6       57.51       55.95      2.83 o 
   8   3   6      441.65      440.05      4.61 o 
   9   3   6      133.34      122.59      5.08 o 
  10   3   6       21.83       26.35      4.17 o 
  11   3   6      146.76      158.18      9.58 o 
  12   3   6      474.84      489.11     13.01 o 
  13   3   6       56.90       46.94     14.90 o 
   0   4   6     2974.95     2898.92     22.12 o 
   1   4   6     1094.92     1118.70     14.63 o 
   2   4   6      858.89      957.49      8.54 o 
   3   4   6     1104.36     1131.10      9.75 o 
   4   4   6      846.43      892.48      7.83 o 
   5   4   6      609.45      555.43      6.66 o 
   6   4   6      987.29     1029.14      8.72 o 
   7   4   6      565.90      613.11      8.76 o 
   8   4   6      151.08      144.62      6.66 o 
   9   4   6        9.70        7.68      2.03 o 
  10   4   6       89.96       94.06      7.50 o 
  11   4   6       66.29       57.46      7.11 o 
  12   4   6       18.43       18.67      3.58 o 
  13   4   6       49.95       32.73      7.85 o 
   0   5   6      163.15      177.59      5.21 o 
   1   5   6      893.49      833.84      7.17 o 
   2   5   6      591.56      605.77      7.77 o 
   3   5   6      462.75      451.31      7.52 o 
   4   5   6        9.99       14.27      1.62 o 
   5   5   6      119.30      111.07      4.80 o 
   6   5   6      384.25      374.69      7.73 o 
   7   5   6      214.20      207.97      6.53 o 
   8   5   6      159.84      144.39      6.93 o 
   9   5   6      131.21      110.31     10.17 o 
  10   5   6       71.05       66.71      6.85 o 
  11   5   6       72.38       79.10     10.87 o 
  12   5   6       90.62       76.95     13.95 o 
  13   5   6       83.86       72.66     17.73 o 
   0   6   6       50.09       63.13      8.63 o 
   1   6   6      799.99      838.34      7.54 o 
   2   6   6     1880.35     1918.55     14.49 o 
   3   6   6      278.54      278.73      3.96 o 
   4   6   6      335.30      328.90      5.29 o 
   5   6   6       92.76       87.61      3.63 o 
   6   6   6       34.43       41.54      4.70 o 
   7   6   6       23.48       24.80      3.10 o 
   8   6   6      823.15      850.56     12.00 o 
   9   6   6       69.15       52.85      6.58 o 
  10   6   6       76.78       78.47     10.03 o 
  11   6   6       59.50       59.75      8.15 o 
  12   6   6       38.46       37.73      7.65 o 
   0   7   6     1404.85     1450.99     18.55 o 
   1   7   6     1976.50     1998.86     18.45 o 
   2   7   6      399.32      375.01      5.88 o 
   3   7   6      743.68      739.23     10.84 o 
   4   7   6      657.10      658.54     11.95 o 
   5   7   6      380.57      356.99      5.91 o 
   6   7   6       94.51      118.78      8.18 o 
   7   7   6      476.05      487.84      7.21 o 
   8   7   6      850.94      807.46     18.28 o 
   9   7   6       38.69       37.47      5.80 o 
  10   7   6       59.19       67.14      7.65 o 
  11   7   6       25.45       22.60      4.47 o 
  12   7   6       42.14       44.00      7.72 o 
   0   8   6      526.53      491.58      9.69 o 
   1   8   6      108.30      116.69      7.35 o 
   2   8   6      240.08      243.02      5.67 o 
   3   8   6      897.72      898.69     10.13 o 
   4   8   6      658.54      663.81      8.04 o 
   5   8   6       36.08       35.87      3.44 o 
   6   8   6      248.04      251.44      8.13 o 
   7   8   6      759.62      759.66     16.75 o 
   8   8   6      245.98      244.08     20.08 o 
   9   8   6        3.05       10.69      3.39 o 
  10   8   6       81.19       55.50     10.52 o 
  11   8   6      135.19      108.53     18.18 o 
   0   9   6        0.36        4.26      2.29 o 
   1   9   6      118.50      106.17      7.22 o 
   2   9   6     1302.71     1257.89     13.87 o 
   3   9   6       39.79       38.35      3.18 o 
   4   9   6      443.52      455.53      7.25 o 
   5   9   6      168.54      180.18      7.29 o 
   6   9   6      975.42     1048.43     11.15 o 
   7   9   6       59.80       57.27      8.83 o 
   8   9   6       85.35       87.36     12.20 o 
   9   9   6      126.28      112.35     15.43 o 
  10   9   6      115.47      108.55     15.37 o 
  11   9   6       16.25       10.86      3.88 o 
   0  10   6       52.28       47.40      6.70 o 
   1  10   6      675.20      647.23      9.10 o 
   2  10   6      258.94      267.62      6.16 o 
   3  10   6        7.12        8.32      1.84 o 
   4  10   6      876.44      843.90     11.00 o 
   5  10   6      175.61      188.14     10.11 o 
   6  10   6       55.16       65.86      8.77 o 
   7  10   6      128.00      153.80     17.26 o 
   8  10   6      309.73      355.26     10.50 o 
   9  10   6       97.09       82.05     12.47 o 
  10  10   6      254.85      283.32     14.70 o 
   0  11   6       37.93       30.87      4.16 o 
   1  11   6      219.95      223.57      7.59 o 
   2  11   6       15.04       14.98      2.33 o 
   3  11   6      275.61      292.27      6.59 o 
   4  11   6       23.65       20.68      2.88 o 
   5  11   6       42.73       45.06      6.73 o 
   6  11   6       45.67       57.53      7.96 o 
   7  11   6       20.56       20.37      6.00 o 
   8  11   6       49.04       43.28      6.55 o 
   9  11   6      280.97      313.86     19.30 o 
   0  12   6        6.88       11.52      3.32 o 
   1  12   6       38.12       43.58      4.33 o 
   2  12   6       63.07       51.24      4.82 o 
   3  12   6       43.49       45.98      5.24 o 
   4  12   6       31.22       28.87      4.64 o 
   5  12   6        0.73        4.22      1.83 o 
   6  12   6       76.55       67.57      9.70 o 
   7  12   6      225.92      228.96     22.11 o 
   8  12   6        5.70        3.50      3.01 o 
   0  13   6      128.83      142.30     14.24 o 
   1  13   6       35.76       40.33      5.26 o 
   2  13   6       94.47       89.11      8.80 o 
   3  13   6        6.02        7.28      1.85 o 
   4  13   6      225.25      221.77      8.88 o 
   5  13   6      150.00      142.76     20.68 o 
   6  13   6      101.81       89.02     13.44 o 
   0  14   6       61.50       53.10     11.57 o 
   1  14   6      271.60      282.17     13.35 o 
   2  14   6      135.65      125.24     15.45 o 
   3  14   6      150.82      135.98     15.87 o 
   1   0   7      701.14      755.06     10.00 o 
   2   0   7      272.15      263.59      5.23 o 
   3   0   7      182.15      196.01      5.09 o 
   4   0   7     3244.89     3214.56     25.35 o 
   5   0   7       41.65       42.67      4.04 o 
   6   0   7     1320.58     1347.19     16.55 o 
   7   0   7      774.02      825.28     11.21 o 
   8   0   7       95.63       99.74      9.53 o 
   9   0   7      173.62      146.39     16.62 o 
  10   0   7      616.96      664.05     16.70 o 
  11   0   7      329.42      291.46     14.67 o 
   0   1   7      343.94      327.72      8.06 o 
   1   1   7     2810.51     2836.03     13.64 o 
   2   1   7      739.85      693.70      6.61 o 
   3   1   7      716.84      680.89      7.61 o 
   4   1   7      293.28      310.93      4.51 o 
   5   1   7      361.19      363.83      5.65 o 
   6   1   7      102.15       79.23      4.30 o 
   7   1   7      576.51      585.83      8.18 o 
   8   1   7      591.92      586.03      8.27 o 
   9   1   7       47.92       53.28      4.96 o 
  10   1   7      120.82       97.55      7.61 o 
  11   1   7       57.00       48.80      6.72 o 
  12   1   7        9.09        6.68      2.91 o 
  13   1   7       23.63       13.36      4.11 o 
   0   2   7      300.94      296.55      5.29 o 
   1   2   7      144.29      138.33      3.85 o 
   2   2   7      449.39      474.60      7.51 o 
   3   2   7      103.13      124.30      4.05 o 
   4   2   7      185.00      200.90      5.22 o 
   5   2   7      374.74      395.02      4.50 o 
   6   2   7       61.46       80.49      4.36 o 
   7   2   7       68.32       56.72      4.09 o 
   8   2   7      247.80      234.54      4.86 o 
   9   2   7      199.75      179.58      5.21 o 
  10   2   7       67.24       55.52      6.75 o 
  11   2   7       54.47       42.75      6.44 o 
  12   2   7        4.33        1.39      3.16 o 
  13   2   7       69.87       56.24     19.43 o 
   0   3   7      158.36      155.10      5.48 o 
   1   3   7      332.98      324.63      6.37 o 
   2   3   7      389.81      419.10      6.20 o 
   3   3   7     2159.77     2130.50     13.97 o 
   4   3   7      588.83      594.43      6.22 o 
   5   3   7      377.65      389.65      4.74 o 
   6   3   7       62.99       61.19      3.57 o 
   7   3   7      464.25      494.04      7.54 o 
   8   3   7       35.36       30.79      2.08 o 
   9   3   7      141.95      125.21      8.74 o 
  10   3   7       84.27       68.98      7.06 o 
  11   3   7       83.26       85.22     11.35 o 
  12   3   7        3.70        7.47      3.21 o 
  13   3   7       33.68       32.80      7.80 o 
   0   4   7       11.30       18.98      2.97 o 
   1   4   7      609.37      638.30      5.85 o 
   2   4   7     2017.07     2134.54     15.62 o 
   3   4   7      146.93      150.04      5.27 o 
   4   4   7      288.41      287.40      4.67 o 
   5   4   7      269.98      268.06      4.30 o 
   6   4   7      908.60      903.67      9.68 o 
   7   4   7      202.77      193.09      4.63 o 
   8   4   7      403.96      384.42     13.60 o 
   9   4   7       93.65       87.76      6.86 o 
  10   4   7      152.64      139.65      5.59 o 
  11   4   7       87.42       69.14      8.30 o 
  12   4   7      166.34      173.09     23.39 o 
  13   4   7      113.21      108.13     16.98 o 
   0   5   7     1383.42     1360.14     14.05 o 
   1   5   7      440.04      413.80      5.62 o 
   2   5   7      146.88      146.39      4.32 o 
   3   5   7      165.25      151.07      4.62 o 
   4   5   7      940.93      941.11      8.47 o 
   5   5   7       64.06       68.13      4.21 o 
   6   5   7      240.12      236.73      5.96 o 
   7   5   7      714.14      696.62     14.63 o 
   8   5   7      136.07      149.14     11.82 o 
   9   5   7      276.73      277.16      6.51 o 
  10   5   7       66.95       78.12     10.03 o 
  11   5   7       23.70       27.66      4.57 o 
  12   5   7      135.47      101.53     16.13 o 
  13   5   7      135.50      112.54     26.88 o 
   0   6   7       94.66       80.51      8.04 o 
   1   6   7      260.69      248.28      6.01 o 
   2   6   7     1286.10     1251.00     10.91 o 
   3   6   7     1662.70     1770.83     14.97 o 
   4   6   7      217.54      219.38      4.60 o 
   5   6   7      321.45      320.65      7.12 o 
   6   6   7      515.88      540.27     12.24 o 
   7   6   7      369.17      372.39     11.16 o 
   8   6   7      101.15      107.08      9.13 o 
   9   6   7      172.23      185.84     20.65 o 
  10   6   7       30.10       36.21      4.51 o 
  11   6   7       92.07       89.99     10.32 o 
  12   6   7        0.60        2.15      2.78 o 
   0   7   7      101.38      107.27     11.82 o 
   1   7   7     1166.34     1182.17     11.39 o 
   2   7   7      185.19      186.15      7.79 o 
   3   7   7      777.62      775.59      9.30 o 
   4   7   7      461.59      457.69      5.56 o 
   5   7   7     1008.91      991.49     16.62 o 
   6   7   7      148.16      144.89      9.62 o 
   7   7   7      369.93      370.37      6.65 o 
   8   7   7      788.35      805.22     22.77 o 
   9   7   7      123.88      137.96     14.40 o 
  10   7   7       33.40       29.77      6.52 o 
  11   7   7       34.66       38.36      7.46 o 
  12   7   7        1.13        3.90      2.97 o 
   0   8   7      554.52      536.54     11.38 o 
   1   8   7      240.33      246.21      6.00 o 
   2   8   7       71.46       80.95      6.25 o 
   3   8   7      273.40      280.14      6.19 o 
   4   8   7      139.48      138.93      8.99 o 
   5   8   7      171.09      164.19      5.83 o 
   6   8   7      870.77      894.55     21.69 o 
   7   8   7      891.92      915.61     12.04 o 
   8   8   7       15.92       15.63      4.09 o 
   9   8   7      173.04      200.74     17.13 o 
  10   8   7       93.56       92.89     10.64 o 
  11   8   7       13.19       11.41      3.10 o 
   0   9   7      235.41      249.80     11.13 o 
   1   9   7      619.16      624.09      7.65 o 
   2   9   7      185.71      195.26      7.37 o 
   3   9   7       53.20       63.04      4.89 o 
   4   9   7      370.77      354.60      6.12 o 
   5   9   7        9.89       14.91      2.72 o 
   6   9   7      195.80      205.90     12.17 o 
   7   9   7      489.95      506.30     15.68 o 
   8   9   7      128.37      132.70     13.99 o 
   9   9   7       38.93       26.68      4.60 o 
  10   9   7      173.00      183.74     10.30 o 
   0  10   7      883.81      897.76     27.30 o 
   1  10   7       55.18       56.89      5.33 o 
   2  10   7      241.64      255.96      5.48 o 
   3  10   7      149.99      158.63      6.44 o 
   4  10   7      147.69      134.42     11.19 o 
   5  10   7      189.41      195.56      7.05 o 
   6  10   7      226.08      221.22      7.76 o 
   7  10   7      130.88      118.53     12.72 o 
   8  10   7       95.77       88.03     11.49 o 
   9  10   7      345.53      366.91     14.91 o 
  10  10   7       79.24       80.66     15.06 o 
   0  11   7        0.11        6.38      2.90 o 
   1  11   7      139.45      155.28      7.77 o 
   2  11   7       47.66       39.60      3.82 o 
   3  11   7      189.61      184.97      9.23 o 
   4  11   7      390.67      417.85     13.25 o 
   5  11   7      126.99      124.59     11.29 o 
   6  11   7      173.16      168.96     17.71 o 
   7  11   7        3.53        4.96      3.13 o 
   8  11   7      149.92      135.31     19.27 o 
   9  11   7      104.51       85.80     15.65 o 
   0  12   7        5.87        7.77      2.79 o 
   1  12   7      153.61      149.35     10.28 o 
   2  12   7      244.08      255.64     10.36 o 
   3  12   7       45.92       39.91      4.05 o 
   4  12   7       24.18       30.32      3.19 o 
   5  12   7      223.28      213.13     10.42 o 
   6  12   7       62.78       59.89      8.84 o 
   7  12   7       72.98       78.49     11.80 o 
   0  13   7       15.03       18.66      3.31 o 
   1  13   7       16.53       12.76      2.40 o 
   2  13   7      117.80      130.52      9.41 o 
   3  13   7       66.64       56.50      6.98 o 
   4  13   7       61.85       61.18      7.81 o 
   5  13   7       16.99       13.24      3.72 o 
   0  14   7      563.72      607.85     21.72 o 
   1  14   7       72.37       66.44      8.43 o 
   2  14   7       56.62       54.14      6.13 o 
   3  14   7       38.34       35.90      4.74 o 
   0   0   8      518.57      490.89     12.01 o 
   1   0   8     2533.94     2695.14     40.33 o 
   2   0   8      348.42      310.29      7.53 o 
   3   0   8      878.22      805.40     17.15 o 
   4   0   8      286.14      286.14     10.27 o 
   5   0   8      108.31      131.12      9.84 o 
   6   0   8       79.00       91.16      7.48 o 
   7   0   8     1119.42     1169.53     17.48 o 
   8   0   8      149.24      138.16      8.74 o 
   9   0   8      147.07      158.15     13.33 o 
  10   0   8      122.71      108.65     11.41 o 
  11   0   8        3.74        5.93      2.94 o 
  12   0   8       38.15       32.42     10.84 o 
  13   0   8        4.69        5.98      3.41 o 
   0   1   8     8556.53     9156.26     65.43 o 
   1   1   8      618.61      713.76      8.83 o 
   2   1   8      568.78      571.62      9.86 o 
   3   1   8      845.80      844.65      6.88 o 
   4   1   8      192.78      190.34      5.42 o 
   5   1   8      169.09      181.23      4.29 o 
   6   1   8      854.96      825.87      8.03 o 
   7   1   8      271.03      270.80      5.26 o 
   8   1   8      329.68      301.07      5.28 o 
   9   1   8      428.24      432.36      7.37 o 
  10   1   8       17.21       20.35      2.61 o 
  11   1   8       37.63       27.22      3.54 o 
  12   1   8       27.29       18.50      7.15 o 
  13   1   8       43.22       43.26     12.47 o 
   0   2   8     3858.59     3952.45     46.80 o 
   1   2   8      938.39      926.47     14.39 o 
   2   2   8     2079.82     2006.78     28.80 o 
   3   2   8      155.28      148.64      5.02 o 
   4   2   8       14.35       18.74      2.44 o 
   5   2   8       35.57       49.69      4.40 o 
   6   2   8       14.69       17.09      2.36 o 
   7   2   8       38.57       36.69      2.48 o 
   8   2   8      698.76      700.93      8.30 o 
   9   2   8      196.25      214.53      5.64 o 
  10   2   8      122.01      118.45      8.75 o 
  11   2   8       45.34       39.80      6.06 o 
  12   2   8       30.98       25.67      7.17 o 
  13   2   8       16.95       21.82      8.18 o 
   0   3   8      273.51      202.63     18.55 o 
   1   3   8     1295.87     1408.79      8.97 o 
   2   3   8      563.54      563.37      9.09 o 
   3   3   8      644.80      702.49     11.75 o 
   4   3   8      721.70      712.59      7.85 o 
   5   3   8       45.22       50.42      3.84 o 
   6   3   8      235.34      220.85      4.43 o 
   7   3   8      662.50      649.47      8.95 o 
   8   3   8        0.92        3.28      1.43 o 
   9   3   8      105.72       84.59      8.26 o 
  10   3   8      637.73      643.20     14.45 o 
  11   3   8        3.04        4.46      2.52 o 
  12   3   8       10.84       10.52      4.44 o 
  13   3   8      297.49      307.69     11.19 o 
   0   4   8      453.64      482.33      9.79 o 
   1   4   8      419.65      376.81      6.03 o 
   2   4   8     1437.38     1458.15     11.91 o 
   3   4   8      839.57      834.75     13.09 o 
   4   4   8      789.71      778.42      7.28 o 
   5   4   8      446.22      463.30     10.10 o 
   6   4   8      374.39      376.03      5.37 o 
   7   4   8      446.32      435.54      6.39 o 
   8   4   8       36.13       28.83      2.68 o 
   9   4   8      403.72      377.82      6.14 o 
  10   4   8      332.38      345.65     18.98 o 
  11   4   8        6.43       11.54      2.75 o 
  12   4   8       69.62       54.06      9.18 o 
  13   4   8      173.25      159.78     26.63 o 
   0   5   8       48.78       73.97     10.33 o 
   1   5   8      182.17      158.77      5.58 o 
   2   5   8     1723.03     1711.02     15.94 o 
   3   5   8      448.79      444.76      7.17 o 
   4   5   8       19.10       22.85      2.09 o 
   5   5   8      267.55      267.65      7.64 o 
   6   5   8      267.26      266.28      7.16 o 
   7   5   8      428.70      417.52     10.02 o 
   8   5   8      506.45      526.93     14.45 o 
   9   5   8        2.62        7.10      2.16 o 
  10   5   8       23.25       19.72      3.43 o 
  11   5   8       50.28       57.59      8.58 o 
  12   5   8      121.98      110.99     16.41 o 
  13   5   8      163.79      149.25     22.56 o 
   0   6   8        0.07        6.55      1.79 o 
   1   6   8       55.89       59.62      5.00 o 
   2   6   8      594.90      590.06     11.25 o 
   3   6   8       33.00       33.88      2.78 o 
   4   6   8      500.06      492.59      9.56 o 
   5   6   8       82.03       92.22      3.33 o 
   6   6   8      132.00      121.68      5.13 o 
   7   6   8       83.74       95.89      7.75 o 
   8   6   8      190.65      217.91      9.98 o 
   9   6   8      233.33      264.40     20.93 o 
  10   6   8      309.93      372.73     15.48 o 
  11   6   8        3.27        7.92      2.51 o 
  12   6   8       95.97       94.20     18.87 o 
   0   7   8       90.23       84.62      8.90 o 
   1   7   8      332.47      330.30      5.73 o 
   2   7   8      427.31      418.37      9.61 o 
   3   7   8      190.04      150.79      9.27 o 
   4   7   8      425.48      397.15      6.60 o 
   5   7   8       87.88       93.18      5.88 o 
   6   7   8      149.63      162.84      7.29 o 
   7   7   8      617.45      635.90     17.35 o 
   8   7   8       42.92       34.86      4.69 o 
   9   7   8      150.63      150.52     14.21 o 
  10   7   8       44.84       43.77      7.32 o 
  11   7   8      111.94      113.31     14.69 o 
  12   7   8        7.32        8.61      3.56 o 
   0   8   8      157.54      165.32     17.05 o 
   1   8   8      139.20      133.74      7.80 o 
   2   8   8      560.67      551.87      8.91 o 
   3   8   8      604.02      611.25      8.54 o 
   4   8   8       71.14       66.73      6.24 o 
   5   8   8      331.44      321.11      4.93 o 
   6   8   8       10.50       13.42      2.80 o 
   7   8   8       63.89       66.18      8.25 o 
   8   8   8      106.80       90.61     11.92 o 
   9   8   8       14.18       14.85      5.72 o 
  10   8   8       24.51       33.39      5.35 o 
  11   8   8       10.66       10.78      3.03 o 
   0   9   8       10.11       12.39      2.97 o 
   1   9   8       84.85       91.86      6.71 o 
   2   9   8      374.76      386.61      7.54 o 
   3   9   8       91.77       82.94      7.81 o 
   4   9   8      339.54      332.16      7.62 o 
   5   9   8       25.25       23.77      3.66 o 
   6   9   8      492.83      494.20      9.62 o 
   7   9   8      127.51      131.05     13.33 o 
   8   9   8      120.05      113.09     16.74 o 
   9   9   8       10.43        8.88      3.96 o 
  10   9   8       67.02       55.59      8.94 o 
   0  10   8        2.68        6.09      2.87 o 
   1  10   8      141.82      149.73     10.27 o 
   2  10   8      245.97      267.56      7.48 o 
   3  10   8      268.36      280.50      6.34 o 
   4  10   8       15.33       16.86      3.19 o 
   5  10   8      107.87      106.90      8.95 o 
   6  10   8       40.59       47.44      6.59 o 
   7  10   8       51.49       66.68      9.85 o 
   8  10   8       51.67       50.34      7.24 o 
   9  10   8       50.75       64.35      7.98 o 
   0  11   8      429.44      447.03      9.92 o 
   1  11   8      192.53      195.06      9.62 o 
   2  11   8       87.25       91.21      8.25 o 
   3  11   8      211.72      232.88     12.87 o 
   4  11   8       64.74       63.88      8.34 o 
   5  11   8       35.80       31.64      4.44 o 
   6  11   8       69.95       76.36     10.49 o 
   7  11   8      102.37       91.69     15.69 o 
   8  11   8      135.38      124.13     15.35 o 
   0  12   8       10.44        6.91      2.46 o 
   1  12   8       53.51       47.64      4.52 o 
   2  12   8      237.14      267.57      8.08 o 
   3  12   8      187.66      199.03      9.02 o 
   4  12   8       59.71       59.14      7.66 o 
   5  12   8      157.90      160.66     15.53 o 
   6  12   8       32.13       31.85      6.04 o 
   7  12   8      213.61      201.59     21.90 o 
   0  13   8      152.72      150.89     12.16 o 
   1  13   8       57.62       45.25      5.02 o 
   2  13   8       31.12       29.77      4.03 o 
   3  13   8       98.68      100.73     11.52 o 
   4  13   8       60.53       52.58      7.93 o 
   5  13   8       23.18       20.17      4.80 o 
   0  14   8      168.62      137.57     25.79 o 
   1  14   8      157.41      139.37     13.77 o 
   1   0   9      118.26      102.81     14.30 o 
   2   0   9       21.64       29.97      5.33 o 
   3   0   9      541.47      501.71     13.24 o 
   4   0   9      332.84      298.97     13.17 o 
   5   0   9      486.58      478.22     11.28 o 
   6   0   9      575.01      554.25     15.84 o 
   7   0   9       38.75       45.71      5.63 o 
   8   0   9       29.07       34.52      4.88 o 
   9   0   9      125.52      129.15     11.09 o 
  10   0   9      311.83      270.33      7.35 o 
  11   0   9        0.13        2.45      2.19 o 
  12   0   9      227.83      210.54     25.93 o 
  13   0   9       16.70       13.45      5.65 o 
   0   1   9    16630.03    18138.74    155.30 o 
   1   1   9        9.09        9.47      2.14 o 
   2   1   9      208.31      213.78      5.81 o 
   3   1   9      237.90      233.89      5.91 o 
   4   1   9     2006.32     1952.32     15.99 o 
   5   1   9     1396.13     1518.23     23.04 o 
   6   1   9      162.29      132.85      5.88 o 
   7   1   9      156.81      149.34      6.66 o 
   8   1   9      457.89      416.14      8.53 o 
   9   1   9      157.58      149.88      6.74 o 
  10   1   9       66.96       68.71      6.67 o 
  11   1   9       37.33       32.97      5.09 o 
  12   1   9        8.34        8.12      3.94 o 
  13   1   9       23.82       18.17      7.71 o 
   0   2   9      333.57      287.36      8.39 o 
   1   2   9    10215.95    11197.50     80.01 o 
   2   2   9      423.95      462.18      7.34 o 
   3   2   9      190.81      192.66      6.09 o 
   4   2   9       14.93       17.19      2.58 o 
   5   2   9      214.17      225.29      7.81 o 
   6   2   9      292.40      282.89      6.51 o 
   7   2   9      174.88      183.30      5.63 o 
   8   2   9      478.18      488.18      9.75 o 
   9   2   9       63.12       68.31      6.73 o 
  10   2   9      361.95      375.07     10.41 o 
  11   2   9       29.00       30.00      4.10 o 
  12   2   9       14.33       16.21      4.18 o 
  13   2   9      112.00       97.54     29.34 o 
   0   3   9     2050.74     2171.48     28.05 o 
   1   3   9        5.37        4.90      1.94 o 
   2   3   9      254.92      261.55     10.46 o 
   3   3   9      845.74      846.80      9.02 o 
   4   3   9      149.39      168.61      4.44 o 
   5   3   9      537.02      527.20      8.99 o 
   6   3   9      100.53      111.39      6.00 o 
   7   3   9      184.78      187.52      6.02 o 
   8   3   9      506.67      474.78      6.49 o 
   9   3   9      282.86      307.93     15.30 o 
  10   3   9       27.21       27.23      4.18 o 
  11   3   9      106.65       90.26      9.94 o 
  12   3   9       23.47       19.70      4.11 o 
  13   3   9       36.12       22.14      9.58 o 
   0   4   9      812.96      848.01     12.22 o 
   1   4   9       18.48       19.47      2.39 o 
   2   4   9       26.41       35.96      4.66 o 
   3   4   9     1565.64     1643.47     18.72 o 
   4   4   9      142.98      145.71      6.33 o 
   5   4   9      294.53      298.67      6.66 o 
   6   4   9       19.80       24.00      2.31 o 
   7   4   9      346.23      327.55      8.30 o 
   8   4   9      126.39      120.99     10.84 o 
   9   4   9      466.88      413.71     15.49 o 
  10   4   9      329.83      317.09      9.00 o 
  11   4   9       32.12       31.84      5.09 o 
  12   4   9       46.86       46.69      9.99 o 
  13   4   9       33.74       33.99     10.83 o 
   0   5   9      320.41      320.97      8.22 o 
   1   5   9      181.71      212.22      5.15 o 
   2   5   9     1686.47     1677.86     16.44 o 
   3   5   9       48.68       39.61      3.19 o 
   4   5   9      855.67      805.03      9.33 o 
   5   5   9      664.14      643.58      8.21 o 
   6   5   9      269.32      265.74      9.66 o 
   7   5   9      162.96      169.93      5.35 o 
   8   5   9       45.20       38.76      5.75 o 
   9   5   9       97.05       76.88     11.45 o 
  10   5   9       89.56       96.00     15.10 o 
  11   5   9       32.59       35.04      6.66 o 
  12   5   9       23.68       20.47      7.47 o 
   0   6   9      179.52      184.13     13.81 o 
   1   6   9      974.13      991.98     13.06 o 
   2   6   9      175.29      185.92      7.02 o 
   3   6   9      131.89      151.36      9.89 o 
   4   6   9       59.05       64.84      4.86 o 
   5   6   9      303.17      296.09      8.69 o 
   6   6   9      683.70      657.96      9.98 o 
   7   6   9      468.72      467.78      7.58 o 
   8   6   9        0.70        5.37      1.94 o 
   9   6   9        4.09        9.12      2.99 o 
  10   6   9       21.28       21.78      4.96 o 
  11   6   9       95.41       78.45     11.70 o 
  12   6   9      155.09      141.09     21.35 o 
   0   7   9     2790.72     2864.07     56.27 o 
   1   7   9      388.95      386.56      6.96 o 
   2   7   9      482.05      483.19      7.38 o 
   3   7   9     1331.48     1347.21     18.75 o 
   4   7   9      351.91      335.76      7.71 o 
   5   7   9      291.49      257.31     10.22 o 
   6   7   9       34.38       28.15      3.02 o 
   7   7   9      131.60      125.60      7.04 o 
   8   7   9      319.69      356.65     18.51 o 
   9   7   9       25.16       25.53      5.91 o 
  10   7   9        4.96        7.90      3.66 o 
  11   7   9       46.37       32.79      5.76 o 
   0   8   9       50.41       60.11      7.87 o 
   1   8   9      120.27      122.36      8.98 o 
   2   8   9       41.94       40.11      4.14 o 
   3   8   9      211.37      216.48      6.71 o 
   4   8   9      520.75      524.56      8.19 o 
   5   8   9      138.18      145.11      6.56 o 
   6   8   9      305.86      305.24      9.09 o 
   7   8   9      289.63      295.60      8.64 o 
   8   8   9      262.16      267.69     19.38 o 
   9   8   9      292.42      283.91     10.57 o 
  10   8   9      374.33      435.85     26.28 o 
  11   8   9      117.62       90.12     13.05 o 
   0   9   9      405.11      420.75     12.09 o 
   1   9   9       29.41       30.25      3.08 o 
   2   9   9      388.34      373.88      8.81 o 
   3   9   9      762.87      785.38     10.71 o 
   4   9   9      348.94      333.80     10.38 o 
   5   9   9       56.65       55.26      5.14 o 
   6   9   9       69.94       72.63      7.29 o 
   7   9   9      240.76      249.25     13.79 o 
   8   9   9      122.09      112.39     14.62 o 
   9   9   9       92.95       83.20     14.26 o 
  10   9   9       18.55       24.20      4.69 o 
   0  10   9      112.01      105.96     11.82 o 
   1  10   9       43.50       43.46      3.63 o 
   2  10   9       28.72       27.52      3.34 o 
   3  10   9        9.84        8.44      2.01 o 
   4  10   9       62.17       58.72      7.64 o 
   5  10   9       15.73       22.46      3.47 o 
   6  10   9      116.35      114.13     12.17 o 
   7  10   9       81.36       87.79     10.03 o 
   8  10   9       14.05       10.36      3.45 o 
   9  10   9        6.63        3.90      2.45 o 
   0  11   9       19.78       20.23      4.38 o 
   1  11   9      119.29      132.24      9.97 o 
   2  11   9       44.45       40.71      3.92 o 
   3  11   9      303.76      320.56     12.49 o 
   4  11   9       98.59       94.06      9.83 o 
   5  11   9      233.37      247.52     11.09 o 
   6  11   9      117.77      100.94     13.94 o 
   7  11   9       13.90       11.43      3.48 o 
   8  11   9      113.80      119.96     12.69 o 
   0  12   9        4.72        4.55      2.13 o 
   1  12   9        5.14        6.49      1.70 o 
   2  12   9       65.93       67.66      6.69 o 
   3  12   9       11.67       11.65      2.61 o 
   4  12   9      219.65      234.34     12.20 o 
   5  12   9       17.71       23.77      6.46 o 
   6  12   9       35.85       36.29      6.23 o 
   0  13   9      111.69       94.21     12.66 o 
   1  13   9       30.25       32.28      4.12 o 
   2  13   9       53.33       45.33      5.91 o 
   3  13   9       86.80       85.68     10.60 o 
   4  13   9       87.42       75.98     10.48 o 
   0   0  10        4.07        6.21      5.93 o 
   1   0  10     3721.27     3993.02     47.16 o 
   2   0  10      212.04      183.70      6.68 o 
   3   0  10      590.67      580.76     11.39 o 
   4   0  10      874.50      811.63     23.87 o 
   5   0  10     2719.42     2633.20     40.44 o 
   6   0  10      144.49      129.56     14.48 o 
   7   0  10      466.90      483.55     11.01 o 
   8   0  10      405.69      376.94     11.87 o 
   9   0  10      970.93      915.14     21.13 o 
  10   0  10       59.31       61.68      8.69 o 
  11   0  10       91.85       70.25     15.16 o 
  12   0  10       73.61       54.70     12.47 o 
  13   0  10      100.20       77.50     34.57 o 
   0   1  10     4103.79     4099.21     46.80 o 
   1   1  10      772.17      729.27      9.61 o 
   2   1  10       43.41       45.93      5.61 o 
   3   1  10       58.69       63.28      5.80 o 
   4   1  10      129.60      122.34      7.16 o 
   5   1  10      504.34      470.99      7.78 o 
   6   1  10      567.19      523.87      8.80 o 
   7   1  10      242.08      232.71      7.19 o 
   8   1  10      207.23      195.15     13.79 o 
   9   1  10      159.47      167.64      8.76 o 
  10   1  10      305.56      272.41      8.57 o 
  11   1  10       25.42       26.04      5.01 o 
  12   1  10       42.71       36.07      9.88 o 
  13   1  10       78.50       76.57     22.84 o 
   0   2  10      282.03      334.15     13.10 o 
   1   2  10     1924.09     2050.86     23.66 o 
   2   2  10      250.04      279.88      6.22 o 
   3   2  10        5.83        8.59      2.36 o 
   4   2  10      670.24      657.85      8.28 o 
   5   2  10       77.53       83.04      6.88 o 
   6   2  10     1804.72     1826.49     26.35 o 
   7   2  10       66.90       68.50      5.44 o 
   8   2  10      171.78      149.08      6.92 o 
   9   2  10      835.96      770.19     15.03 o 
  10   2  10      114.45      114.55     10.14 o 
  11   2  10       64.67       58.37      8.41 o 
  12   2  10      102.56       82.06     18.87 o 
  13   2  10        2.55       12.94      6.49 o 
   0   3  10      995.43     1108.57     22.97 o 
   1   3  10     1519.89     1503.36     19.43 o 
   2   3  10     2029.33     2089.26     21.85 o 
   3   3  10     1128.32     1094.49     10.67 o 
   4   3  10      194.02      200.11      7.45 o 
   5   3  10       58.54       59.54      5.35 o 
   6   3  10      570.36      593.91     15.98 o 
   7   3  10      203.40      210.66      8.35 o 
   8   3  10       87.29       78.25      5.47 o 
   9   3  10      219.23      218.44      8.41 o 
  10   3  10       84.48       86.22      7.80 o 
  11   3  10       13.10       12.85      3.63 o 
  12   3  10       11.74       10.76      3.12 o 
  13   3  10       23.47       23.54     10.28 o 
   0   4  10       14.39       12.19      3.18 o 
   1   4  10       78.41       85.10      6.17 o 
   2   4  10      401.74      385.53      7.27 o 
   3   4  10      319.78      322.79      5.80 o 
   4   4  10      167.31      173.94      7.70 o 
   5   4  10      561.03      552.19      7.62 o 
   6   4  10      135.30      111.46      6.86 o 
   7   4  10      624.89      637.68     12.78 o 
   8   4  10      271.99      258.48      9.75 o 
   9   4  10      111.75       97.23      9.62 o 
  10   4  10       17.69       14.21      3.22 o 
  11   4  10       92.74       83.71     10.45 o 
  12   4  10       26.08       19.33      7.79 o 
   0   5  10        1.91        6.53      3.28 o 
   1   5  10      317.01      320.72      7.93 o 
   2   5  10     1280.06     1337.80     13.73 o 
   3   5  10      114.14      106.93      8.61 o 
   4   5  10      160.19      158.68      5.34 o 
   5   5  10       36.57       35.04      3.05 o 
   6   5  10      291.17      286.57      8.14 o 
   7   5  10       34.41       40.94      5.86 o 
   8   5  10      397.08      413.79     11.57 o 
   9   5  10       65.09       59.97      7.09 o 
  10   5  10       40.48       36.50      7.11 o 
  11   5  10      166.89      156.84     23.87 o 
  12   5  10      116.23      100.89     18.91 o 
   0   6  10       37.89       36.45      4.97 o 
   1   6  10      102.57      134.49      9.87 o 
   2   6  10     1388.24     1391.62     17.15 o 
   3   6  10        6.73        6.58      2.26 o 
   4   6  10      395.87      401.71      7.20 o 
   5   6  10      432.63      441.03      9.85 o 
   6   6  10      539.90      555.35      7.43 o 
   7   6  10      178.25      176.86     11.23 o 
   8   6  10        1.95        6.14      2.69 o 
   9   6  10       68.92       70.07     11.84 o 
  10   6  10       57.84       46.94      9.11 o 
  11   6  10       73.91       77.63     11.85 o 
  12   6  10      103.97       94.64     19.10 o 
   0   7  10      671.59      679.05     12.86 o 
   1   7  10      369.67      365.71      9.27 o 
   2   7  10       30.50       32.02      3.30 o 
   3   7  10      869.92      833.43     10.84 o 
   4   7  10      191.54      195.21      7.94 o 
   5   7  10      107.73      130.70      6.48 o 
   6   7  10      211.40      212.01     14.24 o 
   7   7  10      210.49      216.75     16.70 o 
   8   7  10       41.97       46.61      5.74 o 
   9   7  10       26.23       32.02      5.61 o 
  10   7  10       11.76       17.07      4.73 o 
  11   7  10       84.81       64.25     13.27 o 
   0   8  10      142.56      141.79     19.28 o 
   1   8  10      337.13      321.99      6.52 o 
   2   8  10      996.66     1019.02     11.23 o 
   3   8  10      420.47      450.83     10.15 o 
   4   8  10        6.77        8.35      1.62 o 
   5   8  10      204.27      209.79      7.36 o 
   6   8  10      252.83      255.74     11.65 o 
   7   8  10      368.58      382.18      8.38 o 
   8   8  10       62.99       69.64      9.96 o 
   9   8  10       48.78       44.77      7.91 o 
  10   8  10       35.74       37.22      7.37 o 
   0   9  10       19.53       15.57      2.75 o 
   1   9  10       63.69       73.45      6.59 o 
   2   9  10      150.55      130.71      9.56 o 
   3   9  10        8.62        8.84      1.82 o 
   4   9  10       78.15       75.11      6.75 o 
   5   9  10      304.57      304.13      9.23 o 
   6   9  10       48.23       51.07      5.47 o 
   7   9  10       48.80       55.38      7.39 o 
   8   9  10      190.87      187.82     12.93 o 
   9   9  10        3.02        3.75      2.77 o 
  10   9  10      124.96      110.77     17.49 o 
   0  10  10       32.99       28.99      3.88 o 
   1  10  10      163.64      181.74      8.76 o 
   2  10  10      361.91      382.64      7.19 o 
   3  10  10      154.79      172.22     10.41 o 
   4  10  10       66.08       63.46      6.87 o 
   5  10  10       59.72       61.44      6.97 o 
   6  10  10      129.33      146.12     16.80 o 
   7  10  10       98.79       93.01     14.04 o 
   8  10  10       87.14       72.71     10.87 o 
   9  10  10      102.29       82.63     12.37 o 
   0  11  10      289.59      328.99     13.61 o 
   1  11  10        5.33        8.01      1.99 o 
   2  11  10      327.97      332.69      7.48 o 
   3  11  10      484.04      517.44     11.72 o 
   4  11  10      123.91      127.44     13.30 o 
   5  11  10      134.74      117.16     10.33 o 
   6  11  10       57.87       64.42      9.34 o 
   7  11  10      305.01      315.62     12.80 o 
   0  12  10        2.57        1.93      2.95 o 
   1  12  10      171.00      168.07     11.44 o 
   2  12  10      336.70      366.01     12.54 o 
   3  12  10       24.03       20.28      3.07 o 
   4  12  10       30.46       26.52      5.05 o 
   5  12  10       16.24       15.96      4.80 o 
   6  12  10      105.24       98.13     13.16 o 
   0  13  10        3.74        6.18      2.56 o 
   1  13  10       53.80       55.88      6.07 o 
   2  13  10       27.65       25.17      3.47 o 
   3  13  10       60.57       62.69      7.77 o 
   4  13  10       13.69       13.72      3.69 o 
   1   0  11     1177.48     1075.07     17.54 o 
   2   0  11      433.37      427.97     22.63 o 
   3   0  11      624.43      610.06     13.83 o 
   4   0  11      950.82      921.94     55.96 o 
   5   0  11      507.15      455.69     13.17 o 
   6   0  11       71.93       72.77      8.61 o 
   7   0  11       38.98       40.49      5.21 o 
   8   0  11      612.88      606.65     16.21 o 
   9   0  11      307.74      322.91     13.38 o 
  10   0  11      280.32      275.97     14.60 o 
  11   0  11       29.71       35.38      8.80 o 
  12   0  11        3.15        1.35      3.97 o 
  13   0  11        1.62        6.73      5.37 o 
   0   1  11      385.14      436.58     10.82 o 
   1   1  11      640.16      684.93     13.21 o 
   2   1  11      525.88      506.13      8.16 o 
   3   1  11       37.17       56.12      4.79 o 
   4   1  11        2.75        5.25      3.04 o 
   5   1  11      565.08      539.74      8.94 o 
   6   1  11      387.16      377.75      6.81 o 
   7   1  11      106.59      105.12      8.20 o 
   8   1  11      695.63      647.78      9.18 o 
   9   1  11       54.84       52.87      5.53 o 
  10   1  11      406.77      426.46      8.18 o 
  11   1  11       23.68       30.92      5.04 o 
  12   1  11       43.72       32.05     11.21 o 
  13   1  11       39.40       23.03      9.72 o 
   0   2  11       67.05       97.51      9.86 o 
   1   2  11      384.45      347.17      7.64 o 
   2   2  11      124.68      135.34      8.69 o 
   3   2  11      245.14      253.77      5.99 o 
   4   2  11      716.60      741.24     11.48 o 
   5   2  11      143.69      142.09      8.74 o 
   6   2  11      712.48      699.29     13.70 o 
   7   2  11      687.86      642.27     15.51 o 
   8   2  11      117.12      107.47      6.64 o 
   9   2  11      241.78      236.78      6.05 o 
  10   2  11       89.48       85.89      8.19 o 
  11   2  11       27.07       23.32      4.65 o 
  12   2  11       27.05       26.51      6.26 o 
  13   2  11       21.81       21.54      7.10 o 
   0   3  11     1156.77     1117.50     14.94 o 
   1   3  11     1384.66     1449.33     15.00 o 
   2   3  11      579.03      567.01      7.76 o 
   3   3  11      163.85      192.58      7.29 o 
   4   3  11      549.57      536.21     11.64 o 
   5   3  11     1269.08     1283.81     28.94 o 
   6   3  11     1514.30     1527.54     18.81 o 
   7   3  11      300.15      291.08      5.66 o 
   8   3  11       72.82       67.70      6.03 o 
   9   3  11      113.17       98.42      9.82 o 
  10   3  11      122.92      122.58     11.03 o 
  11   3  11      164.42      155.54     16.75 o 
  12   3  11        4.12        5.29      2.95 o 
   0   4  11        0.65        5.48      2.18 o 
   1   4  11      265.70      277.66      8.28 o 
   2   4  11     1707.81     1745.30     17.68 o 
   3   4  11      690.01      709.55     10.76 o 
   4   4  11      221.49      224.81     12.12 o 
   5   4  11     1924.69     1939.60     17.61 o 
   6   4  11      322.64      290.36      7.76 o 
   7   4  11      425.13      415.99     11.14 o 
   8   4  11      655.40      683.16     16.56 o 
   9   4  11      439.92      438.73     11.85 o 
  10   4  11       47.91       37.79      4.99 o 
  11   4  11       66.98       69.02      8.71 o 
  12   4  11      146.55      132.41     21.53 o 
   0   5  11       25.86       31.92      5.45 o 
   1   5  11      548.17      552.19      8.64 o 
   2   5  11       85.64       98.57      8.32 o 
   3   5  11      275.06      269.89      6.58 o 
   4   5  11      488.24      495.86      8.49 o 
   5   5  11      302.59      287.93      9.75 o 
   6   5  11      240.29      223.71      6.87 o 
   7   5  11       49.47       43.14      4.64 o 
   8   5  11      403.06      371.78     11.95 o 
   9   5  11      131.97      127.45     15.85 o 
  10   5  11      110.19      104.46     16.12 o 
  11   5  11      387.75      430.81     15.97 o 
  12   5  11       26.24       18.13      4.96 o 
   0   6  11       88.67       87.91      9.12 o 
   1   6  11      336.52      308.37      7.44 o 
   2   6  11      183.78      207.74     12.56 o 
   3   6  11     1252.63     1207.28     15.18 o 
   4   6  11      536.65      520.22      9.00 o 
   5   6  11      311.31      271.96      9.00 o 
   6   6  11       31.56       34.10      4.15 o 
   7   6  11      142.01      143.37     11.68 o 
   8   6  11       37.42       46.56      6.29 o 
   9   6  11      191.05      195.14     21.39 o 
  10   6  11      106.04       97.03     16.25 o 
  11   6  11        8.59       13.11      4.29 o 
   0   7  11       23.17       22.53      3.74 o 
   1   7  11      327.61      315.76     10.17 o 
   2   7  11     1350.54     1319.70     16.76 o 
   3   7  11       96.64      115.58      9.69 o 
   4   7  11      766.95      752.54      9.52 o 
   5   7  11      122.53      119.93      9.08 o 
   6   7  11       53.17       60.17      7.38 o 
   7   7  11       71.29       86.30     10.51 o 
   8   7  11      315.74      360.84     22.32 o 
   9   7  11        7.97       11.59      3.42 o 
  10   7  11       22.93       25.56      5.60 o 
  11   7  11        3.75        7.88      3.48 o 
   0   8  11      817.41      788.54     22.01 o 
   1   8  11      160.76      151.44     11.25 o 
   2   8  11      238.46      232.07      6.03 o 
   3   8  11      581.77      564.43     10.06 o 
   4   8  11      215.68      215.17      7.24 o 
   5   8  11      197.60      210.91      9.30 o 
   6   8  11      175.09      159.12     14.96 o 
   7   8  11       35.80       37.43      4.85 o 
   8   8  11      195.66      197.41     23.62 o 
   9   8  11      118.20       95.79     17.95 o 
  10   8  11       21.98       19.34      5.83 o 
   0   9  11        3.41       11.38      3.16 o 
   1   9  11      533.60      511.93      7.95 o 
   2   9  11       74.76       66.02      6.29 o 
   3   9  11       42.02       42.21      3.98 o 
   4   9  11       48.15       43.56      4.58 o 
   5   9  11       89.64       84.48      8.92 o 
   6   9  11       79.90       73.50      7.14 o 
   7   9  11      107.37       92.12     14.70 o 
   8   9  11      203.94      204.99     22.45 o 
   9   9  11       58.05       50.80     10.60 o 
   0  10  11       24.15       20.48      4.32 o 
   1  10  11       36.64       46.97      5.38 o 
   2  10  11      262.78      249.75      7.62 o 
   3  10  11      152.29      145.04     11.45 o 
   4  10  11       57.06       61.13      6.65 o 
   5  10  11       70.83       71.28      8.31 o 
   6  10  11        5.82        9.70      2.52 o 
   7  10  11      162.52      159.87     20.28 o 
   8  10  11       55.04       44.82      7.02 o 
   0  11  11        7.29       16.52      4.48 o 
   1  11  11       34.19       31.59      3.42 o 
   2  11  11       61.38       54.00      6.74 o 
   3  11  11      176.08      180.97     16.63 o 
   4  11  11       14.41       16.22      2.82 o 
   5  11  11       18.32       13.43      3.26 o 
   6  11  11      289.74      311.87     14.71 o 
   7  11  11        9.81       16.01      4.06 o 
   0  12  11       13.06       14.46      6.22 o 
   1  12  11      106.71       93.95     11.98 o 
   2  12  11      253.88      280.14     16.12 o 
   3  12  11       10.82       10.87      2.83 o 
   4  12  11       21.09       21.72      3.34 o 
   5  12  11      289.36      309.81     15.54 o 
   0  13  11        1.29        3.88      3.02 o 
   1  13  11       65.22       60.48      9.13 o 
   2  13  11       12.05        9.67      2.05 o 
   3  13  11       20.73       20.18      3.64 o 
   0   0  12      353.80      344.99     21.30 o 
   1   0  12        0.88        3.32      2.28 o 
   2   0  12       64.01       57.61      9.90 o 
   3   0  12     2116.21     2034.74     34.20 o 
   4   0  12     1204.59     1187.74     25.11 o 
   5   0  12      180.36      172.51     13.56 o 
   6   0  12      125.96      115.24     12.30 o 
   7   0  12      458.03      424.10     19.95 o 
   8   0  12      296.18      288.38      8.92 o 
   9   0  12       12.54       16.46      3.96 o 
  10   0  12        6.77        4.92      2.31 o 
  11   0  12       20.33       23.76      7.57 o 
  12   0  12       13.51       14.86      8.92 o 
   0   1  12      367.55      347.75     14.58 o 
   1   1  12      137.13      124.57     10.24 o 
   2   1  12     2087.59     2091.50     28.56 o 
   3   1  12      275.71      282.42     11.35 o 
   4   1  12     1062.97     1015.86     14.65 o 
   5   1  12      162.84      181.72     10.31 o 
   6   1  12     1115.27     1041.20     16.32 o 
   7   1  12       64.52       64.06      5.85 o 
   8   1  12       68.27       62.30      6.04 o 
   9   1  12      122.29      115.83      9.86 o 
  10   1  12       17.04       20.99      3.26 o 
  11   1  12       27.63       30.55      6.54 o 
  12   1  12      106.68       97.03     18.68 o 
   0   2  12       31.96       40.02      5.74 o 
   1   2  12     1847.76     1926.19     20.14 o 
   2   2  12       72.42       79.26      6.81 o 
   3   2  12      597.41      613.86     10.19 o 
   4   2  12       44.66       43.52      5.07 o 
   5   2  12      963.55      979.67     12.57 o 
   6   2  12      534.11      516.06     12.65 o 
   7   2  12      104.26       93.32      6.60 o 
   8   2  12      227.79      197.44      6.19 o 
   9   2  12      319.94      330.86      6.84 o 
  10   2  12       83.07       74.93      7.25 o 
  11   2  12      111.62       98.47     11.55 o 
  12   2  12       52.04       53.54     12.38 o 
   0   3  12      266.63      298.73     17.97 o 
   1   3  12       72.71       60.69      5.12 o 
   2   3  12      451.56      465.35      9.95 o 
   3   3  12      228.24      192.65      9.08 o 
   4   3  12      538.13      500.61     11.38 o 
   5   3  12      811.90      770.54     14.83 o 
   6   3  12       90.89       88.07      7.97 o 
   7   3  12      277.49      288.40      6.39 o 
   8   3  12      183.36      168.75      7.34 o 
   9   3  12      214.21      224.00     15.68 o 
  10   3  12      202.92      191.78      9.08 o 
  11   3  12      117.31      108.52     14.21 o 
  12   3  12      228.42      263.63     34.03 o 
   0   4  12      283.13      279.90     19.38 o 
   1   4  12      670.07      692.36      9.98 o 
   2   4  12      930.70      959.49     12.83 o 
   3   4  12      261.19      262.24      7.18 o 
   4   4  12      793.11      771.27     10.03 o 
   5   4  12      500.33      477.13     10.37 o 
   6   4  12       61.25       65.93      5.98 o 
   7   4  12      326.64      299.05      8.44 o 
   8   4  12      127.44      129.14     13.89 o 
   9   4  12      210.50      211.03     11.81 o 
  10   4  12      318.08      322.60     21.34 o 
  11   4  12       55.75       50.76      7.13 o 
  12   4  12        8.78       13.76      4.46 o 
   0   5  12        1.84        9.41      3.61 o 
   1   5  12      275.43      271.83     11.04 o 
   2   5  12     1611.31     1692.10     16.89 o 
   3   5  12       32.99       34.53      3.68 o 
   4   5  12      368.80      356.58      8.24 o 
   5   5  12      160.11      155.05     12.94 o 
   6   5  12     1463.95     1506.26     26.85 o 
   7   5  12      207.60      203.82      8.55 o 
   8   5  12      205.63      193.47     17.28 o 
   9   5  12        4.73        9.10      3.06 o 
  10   5  12      204.35      197.83     22.76 o 
  11   5  12       25.62       23.16      5.50 o 
   0   6  12       84.72      102.48     12.81 o 
   1   6  12      769.96      753.82     13.13 o 
   2   6  12       24.20       18.95      2.88 o 
   3   6  12     1369.27     1303.75     16.40 o 
   4   6  12     1032.55     1063.40     14.11 o 
   5   6  12      214.10      192.23      7.66 o 
   6   6  12      173.38      172.24      8.01 o 
   7   6  12      123.24      114.17     12.22 o 
   8   6  12       78.81       66.29      9.22 o 
   9   6  12       32.77       39.07      5.72 o 
  10   6  12      201.70      210.10     13.08 o 
  11   6  12       15.54       19.21      6.77 o 
   0   7  12     2783.74     2803.75     33.00 o 
   1   7  12       97.02      108.00     10.31 o 
   2   7  12     1700.91     1705.56     16.65 o 
   3   7  12      271.11      256.95     13.62 o 
   4   7  12      187.14      188.77     12.36 o 
   5   7  12      153.54      162.51     10.07 o 
   6   7  12      128.45      111.28     10.55 o 
   7   7  12        5.69        7.07      2.71 o 
   8   7  12       71.04       75.59     10.11 o 
   9   7  12       60.25       49.51      8.96 o 
  10   7  12       73.04       77.15     14.74 o 
   0   8  12      260.31      287.42     20.99 o 
   1   8  12      526.02      497.42      9.18 o 
   2   8  12       18.16       23.04      3.42 o 
   3   8  12       76.35       76.78      7.14 o 
   4   8  12      226.00      215.18      8.56 o 
   5   8  12      101.38      106.59     12.32 o 
   6   8  12       27.99       17.81      3.36 o 
   7   8  12        4.74        6.19      3.51 o 
   8   8  12        8.24       13.28      4.05 o 
   9   8  12       85.56       76.18     15.89 o 
  10   8  12        4.69        8.21      4.50 o 
   0   9  12      192.74      189.03     23.07 o 
   1   9  12       49.26       48.46      4.91 o 
   2   9  12      567.47      591.79     21.11 o 
   3   9  12       13.47       11.05      2.47 o 
   4   9  12      831.16      866.58     14.45 o 
   5   9  12      103.30       94.05      9.94 o 
   6   9  12      100.13       93.66     13.88 o 
   7   9  12       11.20        7.69      2.43 o 
   8   9  12       44.73       39.02      6.28 o 
   9   9  12       19.66       20.62      5.23 o 
   0  10  12      104.36       95.64     13.41 o 
   1  10  12       89.28       91.75      8.99 o 
   2  10  12       16.57       18.29      2.74 o 
   3  10  12       43.64       43.93      5.09 o 
   4  10  12      295.16      303.29      7.54 o 
   5  10  12      196.22      186.13     14.73 o 
   6  10  12       22.49       25.92      4.68 o 
   7  10  12       65.12       85.84     12.63 o 
   8  10  12       41.69       38.30      8.06 o 
   0  11  12       56.21       56.58     11.47 o 
   1  11  12      153.69      141.18     11.29 o 
   2  11  12      133.72      140.54      8.28 o 
   3  11  12      105.02      101.89     13.57 o 
   4  11  12        8.72        8.24      2.19 o 
   5  11  12       15.50       14.55      3.14 o 
   6  11  12       41.10       58.27      9.73 o 
   0  12  12       28.06       26.93      5.10 o 
   1  12  12       18.16       15.21      2.70 o 
   2  12  12       96.22       88.12     11.54 o 
   3  12  12       48.10       36.30      5.76 o 
   4  12  12       28.47       23.30      4.59 o 
   5  12  12        2.41        6.57      2.71 o 
   0  13  12        5.90        4.92      3.43 o 
   1  13  12       25.41       20.69      4.25 o 
   1   0  13      267.80      224.41     26.25 o 
   2   0  13       95.36      109.11     13.54 o 
   3   0  13      184.48      188.94      9.31 o 
   4   0  13     2064.07     2092.64     64.79 o 
   5   0  13     1479.82     1483.54     35.44 o 
   6   0  13       45.76       67.54      9.45 o 
   7   0  13     1137.18     1084.36     18.42 o 
   8   0  13      477.48      486.36      9.68 o 
   9   0  13      397.75      413.11     10.61 o 
  10   0  13      830.32      912.29     21.66 o 
  11   0  13       13.60        9.89      3.23 o 
  12   0  13       73.96       59.51     27.00 o 
   0   1  13      264.59      256.65     12.64 o 
   1   1  13       41.37       47.65      5.79 o 
   2   1  13      369.86      363.43      8.13 o 
   3   1  13      563.74      561.55     10.94 o 
   4   1  13       51.49       58.89      5.79 o 
   5   1  13      428.66      424.80      8.57 o 
   6   1  13     3117.67     3187.57     25.35 o 
   7   1  13       16.85       22.39      2.90 o 
   8   1  13      308.84      315.05      7.80 o 
   9   1  13      621.24      655.20      9.85 o 
  10   1  13       90.30       89.82     10.44 o 
  11   1  13      239.57      275.81     20.35 o 
  12   1  13       16.03       21.90      5.79 o 
   0   2  13      186.09      175.53     16.70 o 
   1   2  13      317.52      302.45     12.41 o 
   2   2  13      979.89      910.77     13.97 o 
   3   2  13     1777.91     1794.64     25.33 o 
   4   2  13      174.27      194.54     11.03 o 
   5   2  13     1196.77     1151.86     21.75 o 
   6   2  13       61.19       60.95      5.85 o 
   7   2  13      341.27      324.98      9.88 o 
   8   2  13      118.16      125.51      8.04 o 
   9   2  13       28.25       27.97      3.70 o 
  10   2  13      292.91      265.49     12.89 o 
  11   2  13      107.39       89.80     12.90 o 
   0   3  13      768.17      772.75     25.36 o 
   1   3  13      497.81      514.22      9.24 o 
   2   3  13      911.78      902.37     16.42 o 
   3   3  13      286.29      295.80      9.84 o 
   4   3  13     1018.28     1022.57     18.03 o 
   5   3  13      507.46      499.67     15.63 o 
   6   3  13      348.40      355.77     10.54 o 
   7   3  13      266.36      287.05      7.35 o 
   8   3  13      256.26      253.98      6.27 o 
   9   3  13       55.00       50.50      6.71 o 
  10   3  13       56.11       51.65      6.67 o 
  11   3  13        5.81        6.19      2.86 o 
  12   3  13       62.54       45.24     10.63 o 
   0   4  13      936.39      976.17     18.68 o 
   1   4  13      439.32      366.63      8.56 o 
   2   4  13      397.12      375.90      7.64 o 
   3   4  13      341.73      342.87      8.93 o 
   4   4  13     1923.63     1916.97     29.24 o 
   5   4  13       58.83       62.84      4.89 o 
   6   4  13      972.09      948.04     16.49 o 
   7   4  13      175.72      171.43      5.79 o 
   8   4  13      600.00      591.62     22.75 o 
   9   4  13      140.40      135.62     11.31 o 
  10   4  13      205.84      204.00     16.70 o 
  11   4  13       39.76       30.19      5.47 o 
   0   5  13      210.21      214.87     12.81 o 
   1   5  13      374.22      351.81      9.46 o 
   2   5  13      197.86      219.33      9.27 o 
   3   5  13      304.68      323.92      9.42 o 
   4   5  13      787.82      800.40     12.71 o 
   5   5  13     1959.37     1957.32     22.09 o 
   6   5  13      744.53      774.93     10.66 o 
   7   5  13      121.58      120.38     10.88 o 
   8   5  13      262.92      288.56      9.64 o 
   9   5  13      297.51      280.49     19.35 o 
  10   5  13       89.05       85.88     11.01 o 
  11   5  13      220.74      240.91     22.32 o 
   0   6  13      548.32      530.04     17.06 o 
   1   6  13       32.69       36.78      3.83 o 
   2   6  13       83.77       72.69      7.32 o 
   3   6  13       13.92       16.61      3.07 o 
   4   6  13      495.65      474.14      8.21 o 
   5   6  13      123.07      133.46      6.60 o 
   6   6  13       54.42       51.50      5.53 o 
   7   6  13       62.22       59.73      8.47 o 
   8   6  13        3.71       10.23      3.26 o 
   9   6  13       68.42       58.11      9.78 o 
  10   6  13       60.10       59.37      9.58 o 
  11   6  13       38.58       39.33      8.49 o 
   0   7  13      653.77      607.53     14.62 o 
   1   7  13      236.47      245.33     14.93 o 
   2   7  13      361.14      350.83      8.12 o 
   3   7  13      378.65      343.56     10.86 o 
   4   7  13      820.63      860.22      8.87 o 
   5   7  13      505.50      504.76     12.76 o 
   6   7  13      463.58      449.36     14.06 o 
   7   7  13      104.70       86.91     11.64 o 
   8   7  13       16.81       15.36      2.96 o 
   9   7  13        1.61        9.12      3.40 o 
  10   7  13        3.54        3.01      4.10 o 
   0   8  13       74.61       91.55     12.61 o 
   1   8  13      131.25      137.66     12.47 o 
   2   8  13      470.17      443.65      8.16 o 
   3   8  13      506.86      526.56     14.73 o 
   4   8  13       57.43       54.74      5.34 o 
   5   8  13       10.68       11.12      3.80 o 
   6   8  13       47.52       44.27      5.50 o 
   7   8  13      129.37      139.55     16.97 o 
   8   8  13        7.38        9.58      4.02 o 
   9   8  13       91.26       78.62     13.40 o 
   0   9  13       45.49       45.65      6.63 o 
   1   9  13      287.77      319.18     11.11 o 
   2   9  13        8.00       13.38      2.71 o 
   3   9  13      105.20       94.39      9.96 o 
   4   9  13       68.17       63.53      8.89 o 
   5   9  13      107.35      120.65     11.99 o 
   6   9  13       70.89       68.34      7.71 o 
   7   9  13       22.35       19.66      4.53 o 
   8   9  13       52.67       49.10      8.88 o 
   0  10  13       61.93       60.74      8.57 o 
   1  10  13       17.60       18.22      3.71 o 
   2  10  13      177.87      167.85     10.13 o 
   3  10  13      138.64      129.59     14.41 o 
   4  10  13       62.87       60.38      7.91 o 
   5  10  13        5.88        4.81      2.22 o 
   6  10  13        7.85       12.74      3.74 o 
   7  10  13       66.72       68.00     10.61 o 
   0  11  13       21.80       18.86      4.93 o 
   1  11  13        3.39        8.74      2.74 o 
   2  11  13       34.31       38.68      5.26 o 
   3  11  13        6.90        7.86      2.97 o 
   4  11  13        9.15        8.78      3.45 o 
   5  11  13       21.65       10.82      4.27 o 
   6  11  13       69.77       47.31      9.24 o 
   0  12  13        1.26        3.66      3.00 o 
   1  12  13        2.05        4.70      2.44 o 
   2  12  13       19.14       22.60      4.03 o 
   3  12  13       30.01       24.48      5.82 o 
   4  12  13       36.49       30.34      5.25 o 
   0   0  14       39.95       44.89      9.81 o 
   1   0  14      117.26      121.82     15.68 o 
   2   0  14      255.27      240.38     21.51 o 
   3   0  14       70.24       72.76     11.23 o 
   4   0  14       69.92       68.29      8.81 o 
   5   0  14       21.62       48.72      7.04 o 
   6   0  14        0.66        4.97      2.82 o 
   7   0  14      269.98      267.01     21.27 o 
   8   0  14       54.33       49.20      7.17 o 
   9   0  14      197.84      180.11     16.53 o 
  10   0  14        8.13        9.23      3.25 o 
  11   0  14      195.76      149.60     23.00 o 
  12   0  14      517.98      536.33     21.77 o 
   0   1  14       29.94       50.61      8.33 o 
   1   1  14      102.02       96.88      9.91 o 
   2   1  14      478.31      475.98      9.63 o 
   3   1  14      749.82      721.24     10.29 o 
   4   1  14      630.51      606.51      9.64 o 
   5   1  14      736.77      744.85     13.26 o 
   6   1  14      429.48      416.74      6.93 o 
   7   1  14      245.85      244.50      9.93 o 
   8   1  14      152.69      166.78     10.77 o 
   9   1  14      514.72      534.10     11.11 o 
  10   1  14      473.06      498.87     13.13 o 
  11   1  14      255.66      256.54     12.19 o 
  12   1  14      310.89      236.85     36.10 o 
   0   2  14      198.42      167.89     16.60 o 
   1   2  14      166.68      179.65     13.40 o 
   2   2  14      563.56      504.61     21.39 o 
   3   2  14     2020.02     2042.86     23.63 o 
   4   2  14     1089.96     1060.24     16.14 o 
   5   2  14      363.80      382.16     10.25 o 
   6   2  14      881.87      883.43     18.26 o 
   7   2  14      197.88      199.54     14.02 o 
   8   2  14       65.46       71.08      5.65 o 
   9   2  14      332.55      354.39     10.68 o 
  10   2  14      139.39      144.90     11.80 o 
  11   2  14      150.85      142.63     19.44 o 
   0   3  14      565.21      548.13     11.16 o 
   1   3  14      143.93      140.47      8.76 o 
   2   3  14      259.73      252.39     14.52 o 
   3   3  14      166.04      152.72     13.01 o 
   4   3  14      144.41      151.41      9.96 o 
   5   3  14     2249.81     2293.62     32.01 o 
   6   3  14       19.53       21.39      2.90 o 
   7   3  14      537.52      539.81      8.70 o 
   8   3  14       92.85      105.16      9.00 o 
   9   3  14      381.16      425.99      9.33 o 
  10   3  14      134.43      104.55     13.94 o 
  11   3  14      133.91       98.41     17.34 o 
   0   4  14      255.17      245.63     21.09 o 
   1   4  14       26.35       25.58      3.10 o 
   2   4  14      216.25      221.60      9.14 o 
   3   4  14      271.90      257.57      7.69 o 
   4   4  14      570.40      597.06     10.17 o 
   5   4  14      357.76      360.50     11.57 o 
   6   4  14      225.18      239.41      8.97 o 
   7   4  14      283.45      296.29     10.04 o 
   8   4  14      174.57      180.46     17.29 o 
   9   4  14      176.50      173.63      8.64 o 
  10   4  14        1.26        5.62      2.39 o 
  11   4  14      188.78      173.60     24.89 o 
   0   5  14        2.83        4.09      4.38 o 
   1   5  14      321.64      301.73     11.31 o 
   2   5  14      339.22      349.80      9.48 o 
   3   5  14      153.68      164.85     13.18 o 
   4   5  14      208.52      209.06     13.58 o 
   5   5  14       34.63       44.36      4.64 o 
   6   5  14       39.77       32.51      3.60 o 
   7   5  14      320.92      358.58      9.37 o 
   8   5  14      240.73      233.30     21.97 o 
   9   5  14      248.04      223.45     18.73 o 
  10   5  14      153.35      170.22     18.34 o 
  11   5  14      177.47      175.19     23.05 o 
   0   6  14       32.31       36.73      6.37 o 
   1   6  14      610.11      632.99     11.19 o 
   2   6  14     1126.93     1112.66     13.64 o 
   3   6  14      695.10      689.01     15.04 o 
   4   6  14       51.70       51.22      5.30 o 
   5   6  14      168.81      177.83     12.33 o 
   6   6  14      391.09      397.49     16.91 o 
   7   6  14      143.68      137.45     16.45 o 
   8   6  14       73.54       82.60     11.05 o 
   9   6  14      134.60      131.96     17.01 o 
  10   6  14       81.97       68.37     12.10 o 
   0   7  14       41.21       54.40      7.26 o 
   1   7  14      162.27      173.83     11.27 o 
   2   7  14      107.79      117.28     10.42 o 
   3   7  14      394.48      405.92      7.44 o 
   4   7  14      149.11      147.67      6.92 o 
   5   7  14      849.33      889.54     17.28 o 
   6   7  14       53.69       48.99      6.22 o 
   7   7  14       53.01       39.86      5.52 o 
   8   7  14        0.06        5.31      2.65 o 
   9   7  14       54.50       46.67      8.10 o 
   0   8  14      332.94      341.33     15.42 o 
   1   8  14      208.39      227.34      9.81 o 
   2   8  14      308.28      294.00      7.05 o 
   3   8  14      147.56      131.12     11.19 o 
   4   8  14      132.42      126.50      6.49 o 
   5   8  14      160.48      156.15     15.02 o 
   6   8  14       65.58       61.45      7.22 o 
   7   8  14      102.05       89.00     11.43 o 
   8   8  14       41.30       48.04      8.83 o 
   9   8  14       32.11       27.64      7.05 o 
   0   9  14       29.65       36.47      6.42 o 
   1   9  14       11.45       14.30      2.32 o 
   2   9  14      219.39      219.89     11.63 o 
   3   9  14      235.97      211.29      8.86 o 
   4   9  14        8.50       14.90      3.67 o 
   5   9  14        3.55        5.84      2.29 o 
   6   9  14       71.27       76.75      9.69 o 
   7   9  14       66.75       72.68     12.11 o 
   8   9  14       10.92       13.45      4.91 o 
   0  10  14        6.67        8.16      3.44 o 
   1  10  14      155.48      140.20     12.55 o 
   2  10  14      132.87      140.67      8.69 o 
   3  10  14       31.33       28.59      4.43 o 
   4  10  14       99.92       81.67     10.47 o 
   5  10  14       89.87       82.79     11.59 o 
   6  10  14        1.61        7.35      3.09 o 
   7  10  14       81.50       80.68     13.00 o 
   0  11  14       27.28       19.58      6.01 o 
   1  11  14       47.28       37.66      5.29 o 
   2  11  14      196.03      191.71     18.56 o 
   3  11  14      163.20      153.15     16.47 o 
   4  11  14       35.44       31.63      4.70 o 
   5  11  14      285.89      312.61     31.95 o 
   0  12  14        6.24        9.74      5.04 o 
   1  12  14        6.52        6.03      2.63 o 
   2  12  14       95.94       67.60     11.36 o 
   1   0  15     2204.64     2215.15     39.87 o 
   2   0  15       57.24       77.15      9.78 o 
   3   0  15      980.47      952.98     33.14 o 
   4   0  15     4681.29     4998.66    153.79 o 
   5   0  15      854.63      819.90     25.24 o 
   6   0  15      408.82      428.92     32.64 o 
   7   0  15       37.22       40.39      8.43 o 
   8   0  15      100.19      102.51     14.01 o 
   9   0  15      122.88      100.59     16.59 o 
  10   0  15        8.69        4.34      3.35 o 
  11   0  15      160.06      141.82     28.91 o 
   0   1  15        1.24       12.50      5.72 o 
   1   1  15      251.29      245.97     12.60 o 
   2   1  15       79.76       90.63     10.47 o 
   3   1  15      969.58      898.80     25.95 o 
   4   1  15      631.58      620.93     11.96 o 
   5   1  15     1729.02     1714.50     34.13 o 
   6   1  15      171.77      176.60     12.97 o 
   7   1  15       68.83       58.51      6.62 o 
   8   1  15      156.68      164.27     13.03 o 
   9   1  15      127.60      109.02      8.88 o 
  10   1  15       10.67       10.38      2.66 o 
  11   1  15      239.88      235.03     19.48 o 
   0   2  15      151.51      139.93     13.84 o 
   1   2  15      255.64      226.87     12.78 o 
   2   2  15     1060.29     1061.87     15.80 o 
   3   2  15      278.32      273.85     17.51 o 
   4   2  15      780.10      758.49     11.38 o 
   5   2  15      527.39      535.34     14.66 o 
   6   2  15      149.87      148.49     12.58 o 
   7   2  15       63.02       56.52      6.60 o 
   8   2  15       42.95       44.74      4.56 o 
   9   2  15      185.68      208.96     13.60 o 
  10   2  15       29.41       30.46      3.78 o 
  11   2  15      139.78      115.16     16.89 o 
   0   3  15      172.84      209.48     17.97 o 
   1   3  15     1379.58     1357.11     17.44 o 
   2   3  15      365.09      369.79     18.45 o 
   3   3  15      442.27      417.03      8.09 o 
   4   3  15       76.33       76.54      6.34 o 
   5   3  15      188.03      191.26     10.49 o 
   6   3  15      319.20      321.44     13.57 o 
   7   3  15      219.23      201.71     13.08 o 
   8   3  15       58.75       53.31      7.75 o 
   9   3  15       39.39       24.89      4.28 o 
  10   3  15       83.84       65.71      9.00 o 
  11   3  15      154.97      138.56     17.82 o 
   0   4  15      495.50      474.33     21.86 o 
   1   4  15      171.00      198.45     11.85 o 
   2   4  15      424.83      427.42     10.03 o 
   3   4  15      145.05      145.86     12.62 o 
   4   4  15      231.82      248.56      9.43 o 
   5   4  15      170.03      172.88     10.95 o 
   6   4  15      154.54      147.19     12.50 o 
   7   4  15       21.96       18.52      2.77 o 
   8   4  15        0.36        7.72      3.70 o 
   9   4  15       10.17       12.77      3.36 o 
  10   4  15        5.97        6.35      2.44 o 
  11   4  15       69.53       62.56     13.08 o 
   0   5  15        0.10        7.36      2.94 o 
   1   5  15      256.09      273.29     12.24 o 
   2   5  15       18.59       20.56      3.50 o 
   3   5  15      228.56      220.55     10.01 o 
   4   5  15       50.54       49.45      5.99 o 
   5   5  15      640.45      664.31     10.49 o 
   6   5  15       25.73       22.38      2.65 o 
   7   5  15       35.65       31.97      4.28 o 
   8   5  15       60.65       63.83      9.26 o 
   9   5  15      102.78       82.32     12.74 o 
  10   5  15       69.28       65.12     10.32 o 
   0   6  15       31.97       31.21      5.23 o 
   1   6  15       69.41       70.17      7.69 o 
   2   6  15        4.60        7.51      2.74 o 
   3   6  15      451.68      448.07      8.98 o 
   4   6  15      196.66      169.88      8.87 o 
   5   6  15      327.50      333.12     18.50 o 
   6   6  15       49.48       55.33      6.60 o 
   7   6  15       43.33       49.52      7.17 o 
   8   6  15       72.27       65.85      9.87 o 
   9   6  15       55.86       51.79      8.95 o 
  10   6  15       59.54       53.87     11.51 o 
   0   7  15        0.05        9.44      3.03 o 
   1   7  15      450.07      441.51     10.67 o 
   2   7  15      204.09      201.80     11.48 o 
   3   7  15      536.60      543.64      8.74 o 
   4   7  15      125.77      134.62      9.66 o 
   5   7  15       11.56       11.94      2.35 o 
   6   7  15      156.71      169.73     14.77 o 
   7   7  15       93.67       89.91     14.48 o 
   8   7  15      168.39      154.82     17.40 o 
   9   7  15       20.99       25.89      6.34 o 
   0   8  15       42.50       48.78      6.16 o 
   1   8  15      286.46      279.42     12.03 o 
   2   8  15      619.87      645.51     11.99 o 
   3   8  15      144.72      149.52     13.79 o 
   4   8  15      348.62      332.82      8.87 o 
   5   8  15       15.56       13.41      3.22 o 
   6   8  15       35.42       40.09      6.73 o 
   7   8  15      262.67      243.05     20.61 o 
   8   8  15       56.18       46.57     13.47 o 
   0   9  15        3.16        8.24      3.34 o 
   1   9  15       49.73       48.59      5.01 o 
   2   9  15       34.04       31.42      4.76 o 
   3   9  15        9.32        7.83      2.54 o 
   4   9  15        2.86        8.66      2.40 o 
   5   9  15      182.24      173.69      9.54 o 
   6   9  15        4.80        7.77      2.73 o 
   7   9  15       65.10       60.81     10.86 o 
   0  10  15        6.80       12.25      4.10 o 
   1  10  15       10.47       14.56      2.93 o 
   2  10  15       18.30       18.23      2.76 o 
   3  10  15        4.01        4.94      2.74 o 
   4  10  15       19.04       21.99      4.29 o 
   5  10  15       33.80       26.12      4.48 o 
   6  10  15       20.93       15.37      4.67 o 
   0  11  15      107.16       77.78     13.81 o 
   1  11  15      258.27      259.78     11.24 o 
   2  11  15       28.19       30.97      4.55 o 
   3  11  15       70.50       56.51     10.27 o 
   4  11  15      132.55      110.31     12.54 o 
   0   0  16      305.20      353.63     35.32 o 
   1   0  16      478.84      525.32     20.13 o 
   2   0  16      636.58      535.08     15.26 o 
   3   0  16      144.84      175.23     11.16 o 
   4   0  16     1047.59     1015.75     21.45 o 
   5   0  16       22.76       25.51      5.05 o 
   6   0  16     1009.15     1063.52     17.03 o 
   7   0  16       46.93       44.30      7.34 o 
   8   0  16       37.16       40.13      6.88 o 
   9   0  16       48.27       41.64      7.16 o 
  10   0  16       35.21       40.55     10.20 o 
  11   0  16        0.28        8.24      4.38 o 
   0   1  16      615.19      670.86     23.08 o 
   1   1  16       18.37       14.66      2.87 o 
   2   1  16      168.97      177.68     13.94 o 
   3   1  16     1798.24     1711.31     44.61 o 
   4   1  16     2006.99     2047.90     22.21 o 
   5   1  16       75.25       72.82      8.40 o 
   6   1  16      546.36      538.95      8.90 o 
   7   1  16      119.92      118.54     11.05 o 
   8   1  16       98.10       98.44      9.17 o 
   9   1  16        6.72       13.09      2.86 o 
  10   1  16      149.45      132.02     13.88 o 
  11   1  16        9.47       10.71      4.92 o 
   0   2  16       57.90       83.25     11.01 o 
   1   2  16      226.86      250.60     12.85 o 
   2   2  16      501.91      496.52     11.90 o 
   3   2  16      357.46      366.44     14.59 o 
   4   2  16      257.84      251.81      9.96 o 
   5   2  16       49.75       54.39      5.79 o 
   6   2  16      735.20      763.29     19.21 o 
   7   2  16      405.89      419.22     13.17 o 
   8   2  16      201.02      201.45      9.51 o 
   9   2  16       30.10       29.27      3.94 o 
  10   2  16       41.30       39.82      6.65 o 
  11   2  16       19.50       14.93      3.99 o 
   0   3  16        0.00       10.46      3.72 o 
   1   3  16       81.62       62.05      5.71 o 
   2   3  16      187.72      221.76     14.61 o 
   3   3  16      206.46      216.94     12.30 o 
   4   3  16      154.89      163.73     10.89 o 
   5   3  16      198.00      199.00     13.76 o 
   6   3  16      325.87      310.94     12.32 o 
   7   3  16      131.63      125.83     11.09 o 
   8   3  16       51.95       43.30      5.41 o 
   9   3  16       23.73       33.13      4.61 o 
  10   3  16       65.52       63.03      8.43 o 
   0   4  16      493.04      478.57     73.93 o 
   1   4  16      239.02      251.36     16.06 o 
   2   4  16      188.37      188.67     12.45 o 
   3   4  16      127.54      156.25     11.40 o 
   4   4  16      780.97      787.46     10.70 o 
   5   4  16      100.35       86.60      6.70 o 
   6   4  16       85.40       87.25     10.05 o 
   7   4  16      136.04      144.87     11.98 o 
   8   4  16      109.97      122.34     12.93 o 
   9   4  16        0.78        5.96      2.96 o 
  10   4  16      433.20      486.52     25.15 o 
   0   5  16      120.31      137.79     21.67 o 
   1   5  16       90.77       78.61      7.42 o 
   2   5  16      570.32      587.80     20.29 o 
   3   5  16      221.97      233.93     10.15 o 
   4   5  16        9.56        9.14      2.72 o 
   5   5  16      350.79      357.34     13.95 o 
   6   5  16      505.80      528.80     12.94 o 
   7   5  16       31.54       25.08      4.52 o 
   8   5  16        5.82        5.79      2.56 o 
   9   5  16        0.53        7.12      2.56 o 
  10   5  16        3.03        8.13      2.95 o 
   0   6  16        7.30       10.44      3.79 o 
   1   6  16      165.68      171.23     11.93 o 
   2   6  16      230.51      222.94     14.95 o 
   3   6  16      544.56      545.25     13.40 o 
   4   6  16      155.64      156.96     15.80 o 
   5   6  16      181.18      190.46      7.36 o 
   6   6  16       53.00       54.21      6.25 o 
   7   6  16       37.97       36.61      4.98 o 
   8   6  16      131.51      139.14     17.68 o 
   9   6  16        3.28        9.66      5.02 o 
   0   7  16        0.00        5.50      4.07 o 
   1   7  16      149.12      141.99     10.90 o 
   2   7  16      504.72      519.38     10.57 o 
   3   7  16      121.26      109.27      9.85 o 
   4   7  16      420.46      435.41     11.37 o 
   5   7  16      104.10      112.71     11.14 o 
   6   7  16       39.50       43.41      5.46 o 
   7   7  16       38.93       38.23      6.56 o 
   8   7  16       78.04       65.76     12.14 o 
   0   8  16       46.30       47.38      6.74 o 
   1   8  16      157.76      165.16     12.17 o 
   2   8  16       55.66       52.76      5.39 o 
   3   8  16       36.13       37.54      4.14 o 
   4   8  16        1.62        4.39      1.72 o 
   5   8  16        2.73        7.12      2.78 o 
   6   8  16       34.55       34.09      5.31 o 
   7   8  16        8.44       10.71      3.27 o 
   8   8  16       59.01       46.11      9.79 o 
   0   9  16       20.30       18.17      3.95 o 
   1   9  16       45.32       40.47      4.96 o 
   2   9  16        8.49        7.96      2.75 o 
   3   9  16       29.73       29.58      4.61 o 
   4   9  16       34.51       32.54      6.76 o 
   5   9  16        3.66       10.90      2.58 o 
   6   9  16       83.97       71.94     10.91 o 
   0  10  16      115.33       84.37     19.19 o 
   1  10  16        5.97        7.79      2.52 o 
   2  10  16       39.90       36.31      4.91 o 
   3  10  16        2.50        4.13      2.21 o 
   4  10  16      107.87       84.15     13.48 o 
   5  10  16       61.12       52.72      9.19 o 
   0  11  16       14.12        9.95      3.60 o 
   1  11  16       66.27       54.70      8.38 o 
   2  11  16      156.22      140.78     18.34 o 
   1   0  17        7.34       15.43      7.05 o 
   2   0  17       49.08       48.33      7.67 o 
   3   0  17      404.27      376.79     14.76 o 
   4   0  17        1.22        2.42      3.83 o 
   5   0  17       31.02       35.64      5.82 o 
   6   0  17        2.63        6.45      3.05 o 
   7   0  17        7.94        8.66      3.56 o 
   8   0  17      437.98      498.78     15.78 o 
   9   0  17        7.86        6.09      2.93 o 
  10   0  17       87.41       91.37     20.49 o 
   0   1  17        3.31        9.58      3.56 o 
   1   1  17      133.92      133.99     13.79 o 
   2   1  17      669.72      640.07     22.92 o 
   3   1  17       53.88       60.98      6.31 o 
   4   1  17      221.36      224.95     10.48 o 
   5   1  17       21.61       33.12      4.74 o 
   6   1  17       45.00       48.58      5.27 o 
   7   1  17       64.96       63.59      7.95 o 
   8   1  17       42.31       36.68      4.35 o 
   9   1  17       64.02       53.34      6.90 o 
  10   1  17      245.09      278.06     11.62 o 
   0   2  17       13.14       32.82      5.75 o 
   1   2  17      675.61      624.31     11.40 o 
   2   2  17       16.97       10.31      2.66 o 
   3   2  17       53.64       55.02      5.52 o 
   4   2  17       72.65       71.48      6.30 o 
   5   2  17      235.08      208.36     14.07 o 
   6   2  17        2.13        4.36      2.48 o 
   7   2  17       17.91       16.50      3.44 o 
   8   2  17        1.27        6.82      2.61 o 
   9   2  17       68.01       68.68     10.19 o 
  10   2  17       27.92       24.04      4.84 o 
   0   3  17      156.78      109.76     14.58 o 
   1   3  17      201.14      174.52      8.46 o 
   2   3  17      186.72      204.93     15.70 o 
   3   3  17      553.46      570.98     13.58 o 
   4   3  17      310.34      322.68     20.06 o 
   5   3  17       96.19      104.68     10.64 o 
   6   3  17      197.54      201.47     13.40 o 
   7   3  17       28.11       23.02      3.80 o 
   8   3  17       37.63       38.93      5.00 o 
   9   3  17       78.86       74.16      8.62 o 
  10   3  17      161.56      150.25     17.60 o 
   0   4  17      114.21      100.52     17.08 o 
   1   4  17      200.53      212.40     16.17 o 
   2   4  17      653.63      655.11     11.84 o 
   3   4  17      122.43      126.08      9.77 o 
   4   4  17     1104.03     1087.38     23.93 o 
   5   4  17      210.92      203.23     10.40 o 
   6   4  17       75.29       75.04      8.19 o 
   7   4  17       47.83       46.54      7.65 o 
   8   4  17      149.02      156.03     19.38 o 
   9   4  17       98.53       79.75     11.11 o 
   0   5  17      127.48      124.79     13.92 o 
   1   5  17        4.13        7.62      2.11 o 
   2   5  17      151.88      179.64     12.55 o 
   3   5  17      177.25      169.34     15.14 o 
   4   5  17       16.62       12.78      2.54 o 
   5   5  17      581.88      623.36     13.91 o 
   6   5  17       22.61       22.53      3.54 o 
   7   5  17      160.75      161.06     18.96 o 
   8   5  17       74.03       70.38     10.79 o 
   9   5  17        2.07        7.30      2.61 o 
   0   6  17       34.33       45.60      7.67 o 
   1   6  17      156.70      163.37     12.92 o 
   2   6  17      643.99      620.22     10.81 o 
   3   6  17      193.15      180.86     15.20 o 
   4   6  17      116.64      134.50     10.46 o 
   5   6  17        4.21        5.32      2.10 o 
   6   6  17       46.52       59.78      7.88 o 
   7   6  17      226.95      244.88     18.41 o 
   8   6  17       27.08       29.01      5.19 o 
   0   7  17      180.38      164.26     19.64 o 
   1   7  17      233.49      240.48     12.03 o 
   2   7  17       52.64       57.69      5.63 o 
   3   7  17      402.97      433.36     12.73 o 
   4   7  17      287.28      310.85     10.79 o 
   5   7  17       67.74       70.86      7.76 o 
   6   7  17      245.15      247.67     23.62 o 
   7   7  17       97.01       93.87     11.52 o 
   8   7  17       48.77       34.54      6.22 o 
   0   8  17       29.23       19.34      7.08 o 
   1   8  17       26.40       30.79      4.39 o 
   2   8  17      219.06      257.05     12.08 o 
   3   8  17      411.01      437.56     11.53 o 
   4   8  17       98.60      102.97     13.17 o 
   5   8  17       54.42       48.84      6.72 o 
   6   8  17      610.05      678.13     19.43 o 
   7   8  17       19.92       19.81      4.36 o 
   0   9  17       12.85       11.92      3.63 o 
   1   9  17       25.29       27.85      4.19 o 
   2   9  17      371.00      377.83     10.44 o 
   3   9  17       66.94       72.82      9.89 o 
   4   9  17        4.87        6.91      2.44 o 
   5   9  17        2.36        7.48      2.70 o 
   0  10  17        8.78        5.44      2.96 o 
   1  10  17       88.12       76.22     10.23 o 
   2  10  17       72.87       57.30      9.45 o 
   3  10  17       53.54       49.60      6.39 o 
   4  10  17       47.89       35.82      7.41 o 
   0   0  18       61.48       67.46     15.56 o 
   1   0  18      477.50      446.11     21.07 o 
   2   0  18      202.38      173.68     23.09 o 
   3   0  18      551.41      554.98     13.49 o 
   4   0  18        7.72        9.59      3.33 o 
   5   0  18      193.09      201.60     23.58 o 
   6   0  18        2.63        8.13      4.17 o 
   7   0  18       76.23       68.29      9.67 o 
   8   0  18        0.98        4.43      2.65 o 
   9   0  18       21.41       14.01      7.15 o 
  10   0  18       50.21       39.01      7.65 o 
   0   1  18      698.29      623.10     46.20 o 
   1   1  18       57.18       51.82      5.90 o 
   2   1  18       12.61       12.86      3.25 o 
   3   1  18       84.65      103.61      9.17 o 
   4   1  18      208.78      211.76     14.21 o 
   5   1  18       21.44       27.93      5.02 o 
   6   1  18      206.28      188.16     14.53 o 
   7   1  18      155.63      155.31     11.59 o 
   8   1  18      101.36       79.77     10.36 o 
   9   1  18       47.47       46.87      7.98 o 
  10   1  18       13.08       10.24      3.86 o 
   0   2  18       98.50      139.63     12.10 o 
   1   2  18      115.45      112.48      9.02 o 
   2   2  18      580.60      526.27     11.19 o 
   3   2  18      427.66      442.43     13.09 o 
   4   2  18      421.24      438.95     14.74 o 
   5   2  18      312.79      319.63     11.67 o 
   6   2  18       80.96       74.77      6.84 o 
   7   2  18       30.65       34.03      4.35 o 
   8   2  18       38.15       34.35      5.07 o 
   9   2  18       18.32       16.94      3.63 o 
   0   3  18     1071.22     1057.69     34.46 o 
   1   3  18      305.08      304.26     11.10 o 
   2   3  18      213.87      202.28     14.74 o 
   3   3  18      123.54      125.01     10.38 o 
   4   3  18      896.58      916.17     18.59 o 
   5   3  18       81.10       86.96     10.15 o 
   6   3  18      547.40      563.21     11.89 o 
   7   3  18      124.05      121.92     12.09 o 
   8   3  18        7.46       10.04      2.25 o 
   9   3  18       84.99       80.75     12.32 o 
   0   4  18       24.36       66.26     16.42 o 
   1   4  18      137.68      148.95     11.08 o 
   2   4  18      186.95      204.40     14.70 o 
   3   4  18      280.79      287.95     12.89 o 
   4   4  18        4.26        8.98      2.70 o 
   5   4  18       52.48       49.28      5.31 o 
   6   4  18       93.68       94.65      8.56 o 
   7   4  18       31.91       32.81      4.54 o 
   8   4  18      190.16      170.84     19.58 o 
   9   4  18       64.35       60.59      8.64 o 
   0   5  18      132.85      122.12     15.18 o 
   1   5  18       11.52        9.87      2.74 o 
   2   5  18       35.69       42.90      5.28 o 
   3   5  18      138.22      130.05     12.19 o 
   4   5  18       24.57       19.63      3.62 o 
   5   5  18      129.48      135.56     10.97 o 
   6   5  18       26.68       18.50      3.57 o 
   7   5  18      166.02      164.98     15.19 o 
   8   5  18       29.22       34.86      6.24 o 
   0   6  18        3.78        5.05      3.78 o 
   1   6  18       30.77       28.49      3.48 o 
   2   6  18       71.94       73.42      8.05 o 
   3   6  18       99.27      116.94     11.62 o 
   4   6  18       48.91       57.70      7.10 o 
   5   6  18       19.56       22.24      3.28 o 
   6   6  18      146.55      123.91     14.88 o 
   7   6  18       93.03       86.61     13.29 o 
   8   6  18       56.14       55.33      9.51 o 
   0   7  18      143.72      144.59     19.93 o 
   1   7  18       88.77       86.94      8.33 o 
   2   7  18      313.03      355.82     11.12 o 
   3   7  18      223.19      221.73     18.74 o 
   4   7  18      727.57      721.63     17.15 o 
   5   7  18      297.31      328.58     13.87 o 
   6   7  18       46.65       49.61      6.57 o 
   7   7  18        8.65       11.46      3.82 o 
   0   8  18      374.12      405.11     30.47 o 
   1   8  18       63.87       61.86      7.82 o 
   2   8  18       78.16       76.31      9.07 o 
   3   8  18      392.38      445.75     25.09 o 
   4   8  18      347.49      365.41     10.57 o 
   5   8  18        1.63        8.34      2.77 o 
   6   8  18      222.37      265.86     23.65 o 
   0   9  18       49.53       46.04      8.20 o 
   1   9  18      138.70      110.89     13.48 o 
   2   9  18        7.87        9.75      2.39 o 
   3   9  18      218.81      252.50     12.34 o 
   4   9  18       84.60       72.63     11.21 o 
   0  10  18       34.93       21.21     10.52 o 
   1  10  18      160.36      131.93     15.84 o 
   2  10  18       96.67       77.96     13.70 o 
   1   0  19       77.52       88.07     15.91 o 
   2   0  19      300.50      303.08     14.26 o 
   3   0  19       16.85       19.32      6.14 o 
   4   0  19       21.45       26.85      5.50 o 
   5   0  19      187.20      206.12     18.24 o 
   6   0  19      128.13      116.11     16.76 o 
   7   0  19       17.85       19.52      5.69 o 
   8   0  19        9.28       10.10      3.45 o 
   9   0  19       18.82       17.43      4.94 o 
   0   1  19       82.51       89.07     13.21 o 
   1   1  19      224.11      227.30     18.27 o 
   2   1  19      352.48      325.38     13.18 o 
   3   1  19      183.09      176.56     13.76 o 
   4   1  19      450.11      470.43     10.92 o 
   5   1  19      157.71      141.66     13.69 o 
   6   1  19      117.82      114.16     11.10 o 
   7   1  19       49.38       48.61      5.29 o 
   8   1  19        8.17        8.57      2.24 o 
   9   1  19       32.47       29.64      5.26 o 
   0   2  19        3.37       25.71      5.31 o 
   1   2  19      238.02      208.30     12.12 o 
   2   2  19      310.85      316.21     16.65 o 
   3   2  19      422.25      446.45      9.57 o 
   4   2  19      152.24      154.22     13.25 o 
   5   2  19       29.90       27.92      3.27 o 
   6   2  19      274.31      304.98     12.10 o 
   7   2  19      273.53      291.76      8.71 o 
   8   2  19       85.67       83.44      8.43 o 
   9   2  19       68.05       61.08      8.83 o 
   0   3  19      173.00      141.57     17.82 o 
   1   3  19      477.76      436.42     11.33 o 
   2   3  19       27.69       30.69      3.79 o 
   3   3  19      363.63      364.22     21.49 o 
   4   3  19      129.70      127.55     13.33 o 
   5   3  19      261.37      279.34     11.62 o 
   6   3  19       70.54       65.94      6.80 o 
   7   3  19        1.41        4.32      1.86 o 
   8   3  19        3.81        5.50      2.54 o 
   0   4  19      121.14       74.89     13.86 o 
   1   4  19      203.15      209.05     13.46 o 
   2   4  19       32.77       35.66      5.45 o 
   3   4  19       48.09       45.66      5.73 o 
   4   4  19      143.91      146.57     14.02 o 
   5   4  19       47.38       42.60      4.73 o 
   6   4  19       73.95       65.11      7.03 o 
   7   4  19       45.60       48.21      9.14 o 
   8   4  19        8.19       13.96      4.29 o 
   0   5  19       17.29       15.69      4.05 o 
   1   5  19       84.20       78.92      8.59 o 
   2   5  19       47.21       55.32      5.43 o 
   3   5  19       80.41       89.83      7.92 o 
   4   5  19      179.74      172.68     19.73 o 
   5   5  19        1.33        3.73      2.54 o 
   6   5  19      217.14      218.39     16.36 o 
   7   5  19        0.16        5.74      2.87 o 
   8   5  19       56.32       50.58      9.33 o 
   0   6  19        5.97       14.78      4.51 o 
   1   6  19       62.37       64.55      6.20 o 
   2   6  19       50.69       51.75      5.88 o 
   3   6  19       71.64       69.11      7.39 o 
   4   6  19      177.11      174.93     13.02 o 
   5   6  19      257.08      230.36     16.72 o 
   6   6  19      133.66      105.38     16.10 o 
   7   6  19      203.79      203.81     20.24 o 
   0   7  19        7.54        9.45      2.84 o 
   1   7  19      155.10      157.10     13.45 o 
   2   7  19       90.23       90.50      9.62 o 
   3   7  19       76.91       78.54      9.32 o 
   4   7  19        0.46        7.25      2.46 o 
   5   7  19      244.01      247.58     21.18 o 
   6   7  19       88.51       86.19     12.41 o 
   0   8  19       40.35       37.51      7.60 o 
   1   8  19      132.70      121.08     12.32 o 
   2   8  19       27.36       26.73      4.01 o 
   3   8  19      158.84      156.15     15.98 o 
   4   8  19       36.41       37.09      5.67 o 
   5   8  19       32.38       30.72      5.18 o 
   0   9  19        7.45       12.02      4.47 o 
   1   9  19       28.21       23.35      5.67 o 
   2   9  19      311.87      339.02     12.68 o 
   3   9  19      311.30      362.32     27.40 o 
   0   0  20       14.74       12.99      7.52 o 
   1   0  20       75.96       62.29      9.98 o 
   2   0  20      270.39      247.82     21.01 o 
   3   0  20      365.09      354.46     15.08 o 
   4   0  20      199.20      213.34     19.23 o 
   5   0  20       25.54       33.47      7.98 o 
   6   0  20       18.53       18.65      3.58 o 
   7   0  20        0.82        4.53      2.26 o 
   8   0  20      205.80      177.26     30.23 o 
   0   1  20       69.59       72.09     11.08 o 
   1   1  20      235.35      217.96     11.19 o 
   2   1  20      213.06      227.47     17.02 o 
   3   1  20       41.42       43.83      5.19 o 
   4   1  20      144.65      162.80     16.07 o 
   5   1  20       59.47       57.66      6.61 o 
   6   1  20       35.53       34.31      5.04 o 
   7   1  20       27.29       31.57      4.45 o 
   8   1  20       79.96       67.45      9.27 o 
   0   2  20       62.87       88.76     11.66 o 
   1   2  20       11.64        9.40      2.76 o 
   2   2  20       34.03       29.25      4.31 o 
   3   2  20       92.11       99.67     10.29 o 
   4   2  20       72.56       73.85      6.67 o 
   5   2  20      224.07      245.80     14.87 o 
   6   2  20       12.57       11.13      2.59 o 
   7   2  20      128.93      132.65     14.66 o 
   8   2  20       99.54       91.50     12.78 o 
   0   3  20       26.90       31.12      8.46 o 
   1   3  20        1.22        7.49      2.33 o 
   2   3  20       21.27       28.97      4.04 o 
   3   3  20       49.57       51.18      6.43 o 
   4   3  20      191.68      190.70     13.49 o 
   5   3  20      156.50      158.81     13.77 o 
   6   3  20      194.06      184.60     14.77 o 
   7   3  20      126.17      126.17     18.21 o 
   8   3  20       23.51       22.67      5.51 o 
   0   4  20      432.07      433.13     18.97 o 
   1   4  20      255.26      275.77     18.29 o 
   2   4  20      116.00      102.39     11.49 o 
   3   4  20      123.56      131.21     12.10 o 
   4   4  20      197.10      204.24     14.99 o 
   5   4  20       63.66       58.34      6.74 o 
   6   4  20      175.23      193.47     19.50 o 
   7   4  20       77.02       69.46     10.73 o 
   0   5  20      130.76      142.93     17.14 o 
   1   5  20      528.60      514.22     10.62 o 
   2   5  20       12.39        8.03      3.05 o 
   3   5  20       53.22       56.87      6.90 o 
   4   5  20      403.26      451.24     18.37 o 
   5   5  20      687.71      725.22     19.96 o 
   6   5  20       29.39       28.49      4.46 o 
   7   5  20        3.00        9.03      2.69 o 
   0   6  20       49.68       44.01      6.67 o 
   1   6  20       22.22       28.97      3.35 o 
   2   6  20      169.26      165.36     12.89 o 
   3   6  20       64.55       65.39      8.42 o 
   4   6  20      187.85      208.78     14.25 o 
   5   6  20      140.21      139.51     17.36 o 
   6   6  20       18.77       28.97      5.52 o 
   0   7  20       68.54       71.64     12.63 o 
   1   7  20      115.05      122.61     13.81 o 
   2   7  20       52.89       49.16      5.78 o 
   3   7  20      240.63      271.28     19.46 o 
   4   7  20       70.46       66.61      9.45 o 
   5   7  20        7.58        6.84      2.98 o 
   0   8  20       45.93       44.15      9.40 o 
   1   8  20      185.63      187.33     16.44 o 
   2   8  20      242.09      285.02     18.41 o 
   3   8  20       37.94       37.81      6.74 o 
   1   0  21       31.00       43.75     10.04 o 
   2   0  21       11.27       13.58      4.51 o 
   3   0  21       74.53       78.50     11.47 o 
   4   0  21      194.16      191.63     26.64 o 
   5   0  21       46.02       47.70      7.59 o 
   6   0  21        2.63        4.45      3.82 o 
   7   0  21       20.61       21.67      5.51 o 
   0   1  21       25.92       27.21      7.70 o 
   1   1  21       61.07       58.17      6.08 o 
   2   1  21       16.94       16.04      3.18 o 
   3   1  21      219.78      240.61     13.39 o 
   4   1  21       97.29      102.07      9.71 o 
   5   1  21      133.15      133.16     13.83 o 
   6   1  21      113.86       87.50     12.06 o 
   7   1  21       65.67       59.89      7.25 o 
   0   2  21      175.96      161.04     13.80 o 
   1   2  21       37.31       39.91      3.82 o 
   2   2  21      463.20      514.11     22.14 o 
   3   2  21       13.23       11.38      2.77 o 
   4   2  21       39.51       32.71      4.56 o 
   5   2  21       32.04       36.70      4.07 o 
   6   2  21      266.83      300.83     19.61 o 
   7   2  21       41.38       43.22      5.93 o 
   0   3  21        6.91        5.92      3.75 o 
   1   3  21      111.17      109.81      7.78 o 
   2   3  21       26.29       27.23      3.81 o 
   3   3  21        8.29       14.55      3.30 o 
   4   3  21       24.83       26.82      3.45 o 
   5   3  21        6.00        5.52      2.08 o 
   6   3  21       12.58       12.54      2.75 o 
   7   3  21        2.93        8.10      2.88 o 
   0   4  21      148.95      144.47     27.06 o 
   1   4  21      153.32      149.36     11.73 o 
   2   4  21       40.01       39.67      4.57 o 
   3   4  21      186.83      171.91     15.98 o 
   4   4  21       55.97       57.68      6.30 o 
   5   4  21       77.15       77.30      7.84 o 
   6   4  21       14.91       15.01      3.36 o 
   0   5  21       73.00       65.11      9.77 o 
   1   5  21       61.92       61.42      7.57 o 
   2   5  21       60.90       51.33      5.45 o 
   3   5  21        3.75       10.54      2.87 o 
   4   5  21      226.00      203.03     20.13 o 
   5   5  21       19.20       18.25      3.46 o 
   6   5  21      113.06      104.07     15.69 o 
   0   6  21      141.27      122.58     17.69 o 
   1   6  21       12.10       14.84      2.89 o 
   2   6  21      336.73      373.76     20.80 o 
   3   6  21       68.84       59.23      6.93 o 
   4   6  21       88.75       83.96     11.21 o 
   5   6  21       87.84       76.02      9.09 o 
   0   7  21       31.42       28.36      6.92 o 
   1   7  21       10.21        8.73      3.41 o 
   2   7  21       72.27       67.07      7.92 o 
   3   7  21      606.04      653.90     20.85 o 
   0   0  22      297.17      230.40     47.93 o 
   1   0  22       16.08       12.66      3.59 o 
   2   0  22      331.38      381.30     23.45 o 
   3   0  22        8.68        9.52      3.70 o 
   4   0  22        0.11        3.28      2.95 o 
   5   0  22       44.60       42.54      7.37 o 
   6   0  22      534.89      613.95     29.56 o 
   0   1  22       41.96       47.65      8.34 o 
   1   1  22      163.62      177.83     14.04 o 
   2   1  22       10.72       10.17      2.62 o 
   3   1  22      211.46      194.39     17.87 o 
   4   1  22      240.71      274.22     13.12 o 
   5   1  22       72.94       68.84      7.85 o 
   6   1  22        5.83        7.88      2.75 o 
   0   2  22       23.42       32.50      5.89 o 
   1   2  22       47.14       51.36      5.62 o 
   2   2  22      182.59      181.36     12.33 o 
   3   2  22      126.41      127.82     11.89 o 
   4   2  22        9.31       15.80      2.88 o 
   5   2  22       43.51       41.47      6.10 o 
   6   2  22      274.04      298.32     15.19 o 
   0   3  22       87.13       74.87     12.15 o 
   1   3  22       72.03       72.15      6.91 o 
   2   3  22      203.32      205.94     15.10 o 
   3   3  22        8.59        8.08      2.22 o 
   4   3  22       90.02       89.85     10.25 o 
   5   3  22      333.81      363.12     14.41 o 
   6   3  22        2.63        4.75      2.05 o 
   0   4  22        2.16        5.15      2.78 o 
   1   4  22        2.56        6.60      3.08 o 
   2   4  22        5.49        6.93      2.70 o 
   3   4  22       33.38       31.83      6.79 o 
   4   4  22      261.30      265.51     16.85 o 
   5   4  22       84.49       74.18      8.25 o 
   0   5  22        4.64        8.15      3.90 o 
   1   5  22        9.56        9.38      2.42 o 
   2   5  22        1.66        4.06      2.11 o 
   3   5  22       17.89       17.68      4.09 o 
   4   5  22       24.63       30.02      4.95 o 
   0   6  22      112.73      112.06     20.57 o 
   1   6  22       67.39       59.83      7.03 o 
   2   6  22       33.10       36.84      5.08 o 
   3   6  22       89.35       80.87     10.69 o 
   1   0  23       20.33       33.24      7.49 o 
   2   0  23      265.77      297.81     16.62 o 
   3   0  23       32.05       32.19      7.62 o 
   4   0  23      474.38      564.35     29.69 o 
   5   0  23        9.42       11.96      6.33 o 
   0   1  23      167.06      160.03     21.19 o 
   1   1  23       37.06       32.87      5.19 o 
   2   1  23      355.92      375.60     16.79 o 
   3   1  23      379.82      406.16     16.18 o 
   4   1  23       11.15       16.26      3.83 o 
   5   1  23      266.48      274.55     12.34 o 
   0   2  23       42.54       34.85      5.84 o 
   1   2  23      220.18      232.70     16.31 o 
   2   2  23       36.15       30.15      4.62 o 
   3   2  23        6.05        9.72      2.82 o 
   4   2  23       92.08       90.01     11.59 o 
   5   2  23       19.71       22.26      5.81 o 
   0   3  23        0.98        7.72      3.63 o 
   1   3  23      116.55       96.59     12.46 o 
   2   3  23      167.45      175.80     12.70 o 
   3   3  23       11.70       14.12      2.64 o 
   4   3  23      219.80      199.87     19.02 o 
   0   4  23        4.01        6.83      4.15 o 
   1   4  23       83.71       79.99     11.45 o 
   2   4  23       11.10       12.71      3.51 o 
   3   4  23      192.30      171.93     16.50 o 
   0   5  23       53.31       57.86     11.24 o 
   1   5  23       68.90       66.71      8.33 o 
   2   5  23       33.33       32.75      5.71 o 
   0   0  24      362.51      405.53     45.64 o 
   1   0  24      144.21      124.33     18.83 o 
   2   0  24       24.89       27.85      6.90 o 
   3   0  24      478.45      524.24     16.23 o 
   0   1  24      127.30      106.93     18.91 o 
   1   1  24       63.89       75.21      6.99 o 
   2   1  24      219.69      232.91     14.58 o 
   3   1  24      121.87      107.07     12.12 o 
   0   2  24       29.17       25.02      5.79 o 
   1   2  24      167.16      149.12     14.76 o 
   2   2  24      129.46      116.91     14.82 o 
   3   2  24       20.18       19.28      3.37 o 
   0   3  24        7.04        7.45      3.25 o 
   1   3  24      132.29      118.83     15.42 o 
   2   3  24       22.32       20.32      3.63 o 
                                                 
